# Supplementary material for: The role of project management office in the implementation of strategic plans in project-based organisations
Source: PLoS One. 2024 Jul 18;19(7):e0306702. doi: 10.1371/journal.pone.0306702 (PMC11257362; doi:10.1371/journal.pone.0306702)
Supplement: S1 Data — (XLSX) [file pone.0306702.s001.xlsx]

## Sheet: Tareq_Al_Ameri
V1	V2	V3	V4	V5	V6	V7	V8	Q1	Q2	Q3	Q30	Q31	Q4	Q4_TEXT	Q5	Q6	Q7	Q8	Q9	Q10	Q11	Q12	Q12_TEXT	Q13_1	Q13_2	Q13_3	Q13_4	Q13_5	Q13_6	Q14	Q15	Q16_1	Q16_2	Q16_3	Q16_4	Q16_5	Q16_6	Q17	Q18_1	Q18_2	Q18_3	Q18_4	Q19_1	Q19_2	Q19_3	Q19_4	Q19_5	Q20_1	Q20_2
R_3KZL4pZIbtwtmDj	Default Response Set	Anonymous			94.56.165.5	0	1	1	1	2	#NULL!	#NULL!	3		1	2	1	1	one year	1	1	4		#NULL!	#NULL!	#NULL!	#NULL!	#NULL!	#NULL!	ADEC	1	1	2	3	2	2	3	1	3	2	2	3	2	3	3	4	3	2	2
R_2v0PkfGty49rgvI	Default Response Set	Anonymous			94.56.165.5	0	1	1	1	3	#NULL!	#NULL!	1		1	3	1	1	3 years	1	1	4		#NULL!	#NULL!	#NULL!	#NULL!	#NULL!	#NULL!	ADEC	1	2	2	1	1	2	2	1	2	3	3	2	2	1	3	2	3	1	3
R_1qdDxs5EPYIibvg	Default Response Set	Anonymous			94.56.165.5	0	1	1	1	2	#NULL!	#NULL!	7	Planning & Market Research Specielist	1	1	1	1	2 years	1	1	4		#NULL!	#NULL!	#NULL!	#NULL!	#NULL!	#NULL!	ADEC	1	2	3	3	2	2	2	1	2	2	3	3	3	3	3	3	3	2	2
R_Qd0lRPOExeHcPYt	Default Response Set	Anonymous			94.56.165.5	0	1	1	1	2	#NULL!	#NULL!	7	Senior Specilist	2	2	1	1	5 years	1	1	#NULL!		#NULL!	#NULL!	#NULL!	#NULL!	#NULL!	#NULL!	ADEC	1	1	1	1	1	1	1	1	1	1	1	1	1	1	1	1	1	1	1
R_6DWEBOjMvh46nSx	Default Response Set	Anonymous			94.56.165.5	0	1	1	1	3	#NULL!	#NULL!	6		1	1	1	1	1 year	1	1	4		#NULL!	#NULL!	#NULL!	#NULL!	#NULL!	#NULL!	ADEC	1	2	2	2	3	1	1	1	2	1	2	2	2	1	2	2	1	1	2
R_2z5sPnPRRorJrzU	Default Response Set	Anonymous			94.56.165.5	0	1	1	1	4	#NULL!	#NULL!	7	Division Manager	3	3	3	1	8 years	1	1	4		#NULL!	#NULL!	#NULL!	#NULL!	#NULL!	#NULL!	ADEC	1	3	4	3	4	4	3	1	2	2	2	3	2	3	4	3	3	2	3
R_2zl1mSxNDAsyKQQ	Default Response Set	Anonymous			94.56.165.5	0	1	1	1	4	#NULL!	#NULL!	4		1	3	1	1	8 years	1	1	4		#NULL!	#NULL!	#NULL!	#NULL!	#NULL!	#NULL!	ADEC	1	2	2	1	2	2	2	1	2	2	2	2	2	1	4	4	2	3	3
R_1GDG3L0K3EfBNB5	Default Response Set	Anonymous			94.56.165.5	0	1	1	1	2	#NULL!	#NULL!	7	Senior Specialist	1	3	1	1	4 years	1	2	#NULL!		#NULL!	#NULL!	#NULL!	#NULL!	#NULL!	#NULL!	ADEC	1	1	1	1	1	1	1	1	1	1	1	1	1	1	1	1	1	1	1
R_1jwaI1StqwwWHk6	Default Response Set	Anonymous			94.56.165.5	0	1	1	1	2	#NULL!	#NULL!	2		2	2	1	1	5 years	1	1	4		#NULL!	#NULL!	#NULL!	#NULL!	#NULL!	#NULL!	ADEC	1	1	3	4	2	2	3	1	3	4	4	4	3	2	4	4	2	1	3
R_1Cd9T3D9N8U86Lv	Default Response Set	Anonymous			94.56.165.5	0	1	1	1	4	#NULL!	#NULL!	4		1	3	1	1	more than 10 years	1	1	4		#NULL!	#NULL!	#NULL!	#NULL!	#NULL!	#NULL!	ADEC	1	2	2	2	2	2	3	1	2	2	2	3	2	2	2	2	2	1	1
R_3gR6lO2Pw1SXCWC	Default Response Set	Anonymous			94.56.165.5	0	1	1	1	4	#NULL!	#NULL!	7	Division Manager	1	2	1	2		1	1	2		#NULL!	#NULL!	#NULL!	#NULL!	#NULL!	#NULL!	ADEC	1	2	2	4	2	2	2	1	5	5	5	5	5	5	5	5	3	4	5
R_3j2UwkGnO1TEfz5	Default Response Set	Anonymous			94.56.165.5	0	1	1	1	2	#NULL!	#NULL!	4		1	2	1	1	2 years	1	1	4		#NULL!	#NULL!	#NULL!	#NULL!	#NULL!	#NULL!	ADEC	1	4	4	2	2	5	4	1	1	2	1	1	1	1	2	1	1	2	2
R_32LaZHSCyGGc8Zr	Default Response Set	Anonymous			94.56.165.5	0	1	1	1	4	#NULL!	#NULL!	7	Division Manager	1	1	3	1	2 years	1	1	5	Licensing & Accredation	#NULL!	#NULL!	#NULL!	#NULL!	#NULL!	#NULL!	ADEC	1	2	2	2	2	2	2	1	1	2	2	2	1	1	1	2	2	2	2
R_3RqNCmE0LzeJqSJ	Default Response Set	Anonymous			94.56.165.5	0	1	1	1	2	#NULL!	#NULL!	7	operational improvement & quality management section head	2	3	1	2		1	1	2		#NULL!	#NULL!	#NULL!	#NULL!	#NULL!	#NULL!	ADEC	1	2	2	#NULL!	2	2	2	1	2	2	3	3	1	1	2	3	2	2	1
R_3ilrHso0gCMTUCT	Default Response Set	Anonymous			94.56.165.5	0	1	1	1	1	#NULL!	#NULL!	3		1	1	1	1	1 year	1	1	3		#NULL!	#NULL!	#NULL!	#NULL!	#NULL!	#NULL!	ADEC	1	2	2	2	2	2	2	1	1	2	2	2	2	2	1	2	2	2	3
R_2TYLfZG4c29yl9O	Default Response Set	Anonymous			94.56.165.5	0	1	1	1	2	#NULL!	#NULL!	7	Director PMO	2	2	1	1	6 years	1	1	1		#NULL!	#NULL!	#NULL!	#NULL!	#NULL!	#NULL!	ADEC	1	1	1	2	2	1	2	1	2	2	1	2	1	1	1	2	3	3	2
R_3Pv3vHLsOD55e6K	Default Response Set	Anonymous			94.56.165.5	0	1	1	1	2	#NULL!	#NULL!	4		1	1	1	1	5 YEARS	1	1	2		#NULL!	#NULL!	#NULL!	#NULL!	#NULL!	#NULL!	ADEC	1	1	4	2	2	1	#NULL!	1	2	2	3	2	2	3	1	1	1	1	1
R_1Ih2vhL6JOPoHC7	Default Response Set	Anonymous			94.56.165.5	0	1	1	1	4	#NULL!	#NULL!	2		3	1	1	2		1	1	2		#NULL!	#NULL!	#NULL!	#NULL!	#NULL!	#NULL!	ADEC	1	1	1	1	2	1	1	1	1	1	1	1	1	1	1	1	1	1	1
R_1f7807DKxXT4IjU	Default Response Set	Anonymous			94.56.165.5	0	1	1	1	3	#NULL!	#NULL!	2		2	2	1	1	7 YEARS	1	1	2		#NULL!	#NULL!	#NULL!	#NULL!	#NULL!	#NULL!	ADEC	1	1	1	1	1	1	1	1	3	2	3	3	2	1	1	1	1	1	2
R_3OreEwF5oPQybsA	Default Response Set	Anonymous			94.56.165.5	0	1	1	1	3	#NULL!	#NULL!	3		2	3	2	1	10 YEARS	1	1	4		#NULL!	#NULL!	#NULL!	#NULL!	#NULL!	#NULL!	ADEC	1	2	3	4	4	4	3	1	3	3	3	2	2	2	1	4	2	1	1
R_SWbFLqwMlx2wIOR	Default Response Set	Anonymous			94.56.165.5	0	1	1	1	1	#NULL!	#NULL!	3		1	1	1	2		1	1	3		#NULL!	#NULL!	#NULL!	#NULL!	#NULL!	#NULL!	ADEC	1	1	2	2	2	2	2	1	1	2	2	2	3	2	3	2	2	2	2
R_OedYqSmeK1jvuKd	Default Response Set	Anonymous			94.56.165.5	0	1	1	1	2	#NULL!	#NULL!	6		1	1	1	2		1	1	3		#NULL!	#NULL!	#NULL!	#NULL!	#NULL!	#NULL!	ADEC	1	1	1	1	2	1	1	1	1	1	2	1	1	1	1	2	2	2	1
R_2pRIWLq2HIn8MQA	Default Response Set	Anonymous			94.56.165.5	0	1	1	1	1	#NULL!	#NULL!	6		1	1	1	2		1	1	3		#NULL!	#NULL!	#NULL!	#NULL!	#NULL!	#NULL!	ADEC	1	2	2	2	2	2	2	1	1	1	1	2	1	1	1	2	1	1	1
R_3kgKWJpO5OhiTAP	Default Response Set	Anonymous			94.56.165.5	0	1	1	1	3	#NULL!	#NULL!	3		3	3	1	2		1	1	3		#NULL!	#NULL!	#NULL!	#NULL!	#NULL!	#NULL!	ADEC	1	2	2	2	2	2	2	1	1	1	1	2	1	1	1	1	2	1	1
R_2rosXtn9b7UuV6M	Default Response Set	Anonymous			94.56.165.5	0	1	1	1	2	#NULL!	#NULL!	7	e.services manager	2	2	1	2		1	1	2		#NULL!	#NULL!	#NULL!	#NULL!	#NULL!	#NULL!	ADEC	1	2	2	2	2	2	2	1	1	1	2	2	1	1	1	2	1	1	2
R_3dN9fb9pcusLaNM	Default Response Set	Anonymous			94.56.165.5	0	1	1	1	2	#NULL!	#NULL!	6		2	1	1	2		1	1	3		#NULL!	#NULL!	#NULL!	#NULL!	#NULL!	#NULL!	ADEC	1	2	2	2	2	2	2	1	1	1	1	1	2	2	2	2	2	2	2
R_2Pe7Ndr5Oo7duJi	Default Response Set	Anonymous			94.56.165.5	0	1	1	1	2	#NULL!	#NULL!	5		2	3	1	2		1	1	2		#NULL!	#NULL!	#NULL!	#NULL!	#NULL!	#NULL!	ADEC	1	2	2	2	2	2	2	1	1	2	2	2	1	1	1	1	1	1	1
R_2sSVmb6s4AYaCg0	Default Response Set	Anonymous			94.56.165.5	0	1	1	1	4	#NULL!	#NULL!	2		1	1	1	1	5 YEARS	1	1	4		#NULL!	#NULL!	#NULL!	#NULL!	#NULL!	#NULL!	ADEC	1	2	2	2	2	2	2	1	2	2	2	2	2	3	3	2	2	2	2
R_1HnsuRzQOaZBz6B	Default Response Set	Anonymous			94.56.165.5	0	1	1	1	3	#NULL!	#NULL!	4		2	2	3	2		1	1	2		#NULL!	#NULL!	#NULL!	#NULL!	#NULL!	#NULL!	ADEC	1	2	2	2	2	2	2	1	1	4	2	5	1	1	1	1	1	1	1
R_2wF8UGaIoirdSM9	Default Response Set	Anonymous			94.56.165.5	0	1	1	1	2	#NULL!	#NULL!	6		1	3	1	2		1	1	4		#NULL!	#NULL!	#NULL!	#NULL!	#NULL!	#NULL!	ADEC	1	2	2	2	2	2	2	1	1	3	2	1	1	1	1	1	1	1	2
R_2R35M357XfbwP2N	Default Response Set	Anonymous			94.56.165.5	0	1	1	1	3	#NULL!	#NULL!	2		2	2	1	1	7YEARS	1	1	1		#NULL!	#NULL!	#NULL!	#NULL!	#NULL!	#NULL!	ADEC	1	2	2	2	2	2	2	1	2	2	2	2	2	2	2	2	2	2	2
R_1PcIlskvhdCXVl0	Default Response Set	Anonymous			94.56.165.5	0	1	1	1	3	#NULL!	#NULL!	3		2	2	1	1	4 YEARS	1	1	4		#NULL!	#NULL!	#NULL!	#NULL!	#NULL!	#NULL!	ADEC	1	2	2	2	2	2	2	1	1	1	2	2	1	2	2	2	1	1	2
R_1rxC8CuKPDKqbEo	Default Response Set	Anonymous			94.56.165.5	0	1	1	1	3	#NULL!	#NULL!	7	SENIOR SPECIALIST	2	3	1	1	3 years	1	1	3		#NULL!	#NULL!	#NULL!	#NULL!	#NULL!	#NULL!	adec	1	2	2	2	2	2	2	1	2	2	3	1	3	2	2	1	3	1	1
R_3qD0Xzy3YhQrLKa	Default Response Set	Anonymous			94.56.165.5	0	1	1	1	3	#NULL!	#NULL!	6		2	3	1	2		1	1	3		#NULL!	#NULL!	#NULL!	#NULL!	#NULL!	#NULL!	adec	1	2	2	2	2	2	2	1	1	2	3	2	1	1	2	2	1	2	2
R_sLlHeqw6CiAOP29	Default Response Set	Anonymous			94.56.165.5	0	1	1	1	2	#NULL!	#NULL!	5		1	1	1	2		1	1	2		#NULL!	#NULL!	#NULL!	#NULL!	#NULL!	#NULL!	ADEC	1	2	2	2	2	2	2	1	2	2	1	1	2	1	2	1	2	2	2
R_1FeO72UGjch61Nj	Default Response Set	Anonymous			94.56.165.5	0	1	1	1	3	#NULL!	#NULL!	1		2	2	1	2		1	1	4		#NULL!	#NULL!	#NULL!	#NULL!	#NULL!	#NULL!	ADEC	1	3	2	3	3	2	3	1	3	3	3	3	4	2	2	2	2	3	3
R_31sYoeogG0logG5	Default Response Set	Anonymous			176.204.181.203	0	0	1	1	2	#NULL!	#NULL!	1		2	2	2	1	5	#NULL!	#NULL!	#NULL!		#NULL!	#NULL!	#NULL!	#NULL!	#NULL!	#NULL!		#NULL!	#NULL!	#NULL!	#NULL!	#NULL!	#NULL!	#NULL!	#NULL!	#NULL!	#NULL!	#NULL!	#NULL!	#NULL!	#NULL!	#NULL!	#NULL!	#NULL!	#NULL!	#NULL!
R_2Y5ro2u7QOgJFxn	Default Response Set	Anonymous			94.56.165.5	0	1	1	1	2	#NULL!	#NULL!	2		2	2	2	1	3 years	1	1	4		#NULL!	#NULL!	#NULL!	#NULL!	#NULL!	#NULL!	ADEC	1	2	2	2	2	2	#NULL!	1	2	2	2	3	3	3	4	4	3	2	2
R_9SSNDKELOJD1pkZ	Default Response Set	Anonymous			94.56.165.5	0	0	1	1	2	#NULL!	#NULL!	2		2	2	2	1	5	1	1	1		#NULL!	#NULL!	#NULL!	#NULL!	#NULL!	#NULL!	gfrgf	1	2	#NULL!	2	#NULL!	2	2	#NULL!	#NULL!	#NULL!	#NULL!	#NULL!	#NULL!	#NULL!	#NULL!	#NULL!	#NULL!	#NULL!	#NULL!
R_2wEKnuzKGW9PkDz	Default Response Set	Anonymous			94.56.165.5	0	1	1	1	2	#NULL!	#NULL!	1		2	3	1	1	1 years	1	1	4		#NULL!	#NULL!	#NULL!	#NULL!	#NULL!	#NULL!	ADEC	1	1	1	3	3	1	2	1	3	3	3	3	3	2	2	3	3	4	5
R_31EqEwmIKXYHcuO	Default Response Set	Anonymous			94.56.165.5	0	1	1	1	2	#NULL!	#NULL!	7	AECHITECT	2	2	1	1	5 YEARS	1	2	#NULL!		#NULL!	#NULL!	#NULL!	#NULL!	#NULL!	#NULL!	adec	1	2	2	2	3	2	2	1	2	3	2	2	2	3	3	2	2	3	2
R_2cpgAf0HZ2LR7k7	Default Response Set	Anonymous			94.56.165.5	0	1	1	1	2	#NULL!	#NULL!	3		2	3	1	1	15 YEARS	1	1	4		#NULL!	#NULL!	#NULL!	#NULL!	#NULL!	#NULL!	ADEC	1	1	1	2	2	1	1	1	1	1	1	1	1	1	1	1	1	1	1
R_2uqZ7jPiLlxXR6P	Default Response Set	Anonymous			94.56.165.5	0	1	1	1	3	#NULL!	#NULL!	3		1	3	1	1	5 YEARS	1	1	4		#NULL!	#NULL!	#NULL!	#NULL!	#NULL!	#NULL!	ADEC	1	2	2	2	2	1	2	1	2	1	2	3	1	2	3	3	1	2	4
R_39lHQALW0lGzDnH	Default Response Set	Anonymous			94.56.165.5	0	1	1	1	3	#NULL!	#NULL!	7	aSSET mANAGEMENT mANAGER	1	3	1	1	5 YEARS	1	1	1		#NULL!	#NULL!	#NULL!	#NULL!	#NULL!	#NULL!	adec	1	2	3	2	2	2	2	1	2	1	2	3	2	3	2	3	2	1	2
R_OD2fEaFrm9djFPH	Default Response Set	Anonymous			94.56.165.5	0	1	1	1	2	#NULL!	#NULL!	2		2	3	3	1	5 YEARS	1	1	3		#NULL!	#NULL!	#NULL!	#NULL!	#NULL!	#NULL!	ADEC	1	2	2	3	2	2	3	1	1	2	2	2	2	2	3	2	3	2	2
R_3PcsajJ0DUGNuBX	Default Response Set	Anonymous			94.56.165.5	0	1	1	1	3	#NULL!	#NULL!	3		2	1	2	2		1	1	4		#NULL!	#NULL!	#NULL!	#NULL!	#NULL!	#NULL!	ADEC	1	2	2	1	1	1	2	1	2	1	1	1	2	3	2	2	3	2	2
R_7ZYeeL7HvsunZe1	Default Response Set	Anonymous			94.56.165.5	0	1	1	1	4	#NULL!	#NULL!	2		1	2	1	2		1	1	#NULL!		#NULL!	#NULL!	#NULL!	#NULL!	#NULL!	#NULL!	adec	1	4	4	4	3	2	5	1	4	3	4	4	4	4	3	4	5	3	4
R_3MiBxFjKuvQJMYA	Default Response Set	Anonymous			94.56.165.5	0	1	1	1	3	#NULL!	#NULL!	2		2	2	1	2		1	1	4		#NULL!	#NULL!	#NULL!	#NULL!	#NULL!	#NULL!	ADEC	1	3	3	3	3	3	3	1	2	2	2	3	3	3	4	4	4	4	4
R_T1uZjalLrcu10nn	Default Response Set	Anonymous			94.56.165.5	0	1	1	1	3	#NULL!	#NULL!	2		1	2	1	2		1	1	4		#NULL!	#NULL!	#NULL!	#NULL!	#NULL!	#NULL!	ADEC	1	3	4	4	3	3	4	1	3	4	4	4	3	4	3	4	3	3	2
R_3R3iDrYTm8ZOfkJ	Default Response Set	Anonymous			94.56.165.5	0	1	1	1	3	#NULL!	#NULL!	2		2	3	2	2		1	1	4		#NULL!	#NULL!	#NULL!	#NULL!	#NULL!	#NULL!	ADEC	1	3	3	3	3	3	3	1	2	2	2	3	3	3	3	3	3	3	3
R_88QNconhBM3SUG9	Default Response Set	Anonymous			2.48.46.221	0	0	1	1	2	#NULL!	#NULL!	1		1	2	2	2		1	2	#NULL!		#NULL!	#NULL!	#NULL!	#NULL!	#NULL!	#NULL!	Fff	#NULL!	#NULL!	#NULL!	#NULL!	#NULL!	#NULL!	#NULL!	#NULL!	#NULL!	#NULL!	#NULL!	#NULL!	#NULL!	#NULL!	#NULL!	#NULL!	#NULL!	#NULL!	#NULL!
R_sjqVfSwFEHvfPk5	Default Response Set	Anonymous			178.250.252.57	0	0	1	1	1	#NULL!	#NULL!	1		2	2	2	2		1	1	2		#NULL!	#NULL!	#NULL!	#NULL!	#NULL!	#NULL!	aaa	#NULL!	#NULL!	#NULL!	#NULL!	#NULL!	#NULL!	#NULL!	#NULL!	#NULL!	#NULL!	#NULL!	#NULL!	#NULL!	#NULL!	#NULL!	#NULL!	#NULL!	#NULL!	#NULL!
R_pbXYHofu866VWuZ	Default Response Set	Anonymous			178.250.252.50	0	0	1	#NULL!	#NULL!	#NULL!	#NULL!	#NULL!		#NULL!	#NULL!	#NULL!	#NULL!		#NULL!	#NULL!	#NULL!		#NULL!	#NULL!	#NULL!	#NULL!	#NULL!	#NULL!		#NULL!	#NULL!	#NULL!	#NULL!	#NULL!	#NULL!	#NULL!	#NULL!	#NULL!	#NULL!	#NULL!	#NULL!	#NULL!	#NULL!	#NULL!	#NULL!	#NULL!	#NULL!	#NULL!
R_3Jek0zcZbbULnZf	Default Response Set	Anonymous			94.56.165.5	0	1	1	1	1	1	2	5		1	2	2	1		1	1	5		#NULL!	#NULL!	#NULL!	#NULL!	#NULL!	#NULL!	lkl	1	1	2	2	3	3	2	1	1	1	1	#NULL!	1	1	1	1	#NULL!	1	1
R_3nqsiBWFGhXDkJw	Default Response Set	Anonymous			94.56.165.5	0	1	1	1	1	1	#NULL!	1		1	1	2	2		1	1	#NULL!		1	3	#NULL!	#NULL!	#NULL!	#NULL!	dd	1	1	1	2	2	#NULL!	#NULL!	1	1	2	2	#NULL!	2	2	2	2	#NULL!	2	2
R_1LUV0JIe3o43r6V	Default Response Set	Anonymous			94.56.165.5	0	1	1	1	1	1	3	2		2	1	2	1	11	1	1	4		1	2	2	2	2	2	ttt	1	1	1	1	1	1	1	1	1	1	1	1	1	1	2	2	2	3	3
R_1jkrXfAeCJJmwEj	Default Response Set	Anonymous			94.56.165.5	0	0	1	1	4	#NULL!	#NULL!	2		1	2	1	2		1	1	2		1	1	1	5	1	3	ertt	1	#NULL!	#NULL!	#NULL!	#NULL!	#NULL!	#NULL!	1	#NULL!	#NULL!	#NULL!	#NULL!	#NULL!	#NULL!	#NULL!	#NULL!	#NULL!	#NULL!	#NULL!
R_eOIRkOjExore6jz	Default Response Set	Anonymous			5.31.189.26	0	1	1	1	3	1	2	7	program control systems manager	1	3	1	1	PMO, Al Ain City Municipality	1	1	5	Program Manager	4	4	3	5	2	5	Hill International	1	5	5	3	3	5	4	1	5	4	4	4	5	5	5	5	5	5	3
R_1f1O1dcjuC3IuEQ	Default Response Set	Anonymous			86.99.145.244	0	1	1	1	3	1	1	3		2	2	2	1	7	1	1	2		5	5	4	5	4	5		1	5	5	5	4	5	5	1	5	5	5	4	4	4	4	5	5	5	5
R_2sdmWlCKBc6KBaD	Default Response Set	Anonymous			92.96.125.142	0	1	1	1	4	1	2	1		2	4	3	1	10 years	1	1	2		5	5	5	1	3	3		1	5	5	5	5	5	5	1	5	5	5	5	5	4	5	5	4	5	5
R_33D90S6JeKTgs3H	Default Response Set	Anonymous			194.170.19.107	0	1	1	1	3	1	1	2		3	1	1	2		1	1	2		4	5	4	4	5	5		1	4	3	3	4	4	4	1	4	4	3	5	3	4	4	4	4	4	3
R_2PeaZWzQbFuhHZH	Default Response Set	Anonymous			194.170.19.107	0	1	1	1	3	1	1	3		2	2	1	1	more than 5 years	1	1	2		3	3	2	3	2	3	Al Ain City Municipality	1	5	5	5	5	4	4	1	5	5	4	4	5	5	4	5	5	4	4
R_3RaovfTej7naxJa	Default Response Set	Anonymous			194.170.19.107	0	1	1	1	2	1	1	2		3	1	1	1	one year	1	1	2		5	5	5	5	5	5	ALAIN MUNICIPALITY	1	5	5	5	5	5	5	1	5	5	5	5	5	5	5	5	5	5	5
R_2zRTUuEHcWUE5Nz	Default Response Set	Anonymous			194.170.19.192	0	1	1	1	3	1	3	2		2	2	1	1	6 years	1	1	2		4	4	4	4	2	1		1	4	4	3	3	4	4	1	3	3	3	3	4	4	4	4	4	5	5
R_24u8qVlKYSwEh8U	Default Response Set	Anonymous			37.245.173.76	0	1	1	1	2	1	1	2		3	1	1	1	1	1	1	2		5	5	4	5	3	1	بلدية مدينة العين	1	5	5	5	5	5	5	1	4	4	4	4	5	5	5	5	5	5	5
R_0e6pO48cKl9jH33	Default Response Set	Anonymous			194.170.19.107	0	1	1	1	2	2	1	4		2	1	1	2		1	1	3		4	4	4	3	4	4		1	4	4	4	4	4	4	1	4	4	4	4	4	4	4	4	4	4	4
R_pimyTndW5mvLWTf	Default Response Set	Anonymous			194.170.19.192	0	1	1	1	1	2	1	3		1	1	1	1		1	1	5	مكتب الوكيل	5	5	4	5	4	2		1	5	5	4	5	5	4	1	5	4	4	4	5	5	5	5	5	5	5
R_vSPOroNE0n0yMqB	Default Response Set	Anonymous			194.170.19.107	0	1	1	1	3	2	1	2		2	2	1	1	7 years	1	1	2		5	5	5	5	1	2		1	4	4	4	4	4	4	1	4	4	4	4	4	4	4	4	4	5	5
R_3Jf9Ziv4eHrsOCJ	Default Response Set	Anonymous			194.170.19.107	0	1	1	1	3	1	1	2		2	2	1	1	اكثر من خمس سنوات	1	1	2		5	5	4	4	3	1	بلدية مدينة العين	1	4	4	4	3	4	4	1	5	5	4	4	4	4	4	4	4	5	4
R_56dX48JFgOH0Sad	Default Response Set	Anonymous			176.205.86.180	0	1	1	1	1	1	1	2		2	2	1	1	6	1	1	4		5	4	4	5	4	4	Adfca	1	4	4	4	3	5	4	1	4	3	4	4	5	5	5	5	5	5	5
R_2aM59H16ZKhXOq3	Default Response Set	Anonymous			194.170.19.192	0	1	1	1	3	1	1	7	Investor Services Manager	2	2	2	1	5	1	1	5	Undersecretary	4	4	4	4	3	2	Department of Economic Development (DED)	1	4	3	4	4	5	3	1	3	3	3	2	4	4	4	4	4	4	5
R_3iDwrEs7pFguK4k	Default Response Set	Anonymous			194.170.19.107	0	1	1	1	2	1	1	3		2	2	2	2		1	1	2		5	5	5	5	1	1		1	5	5	5	5	5	5	1	3	4	4	4	4	5	5	3	4	3	2
R_p5VeKTLGnihz333	Default Response Set	Anonymous			194.170.19.192	0	1	1	1	4	1	2	7	خبير	2	2	1	2		1	1	2		4	4	3	5	3	2		1	4	4	4	4	5	4	1	4	5	4	3	5	5	4	5	5	5	5
R_UtMmiw0TGnIZc8F	Default Response Set	Anonymous			194.170.19.192	0	1	1	1	2	2	1	6		1	1	1	1	3	1	1	5	قطاع الوكيل	5	5	5	5	5	2	دائرة التنمية الاقتصادية	1	5	5	5	4	5	5	1	5	5	5	5	5	5	5	5	5	4	5
R_87co9eipnFh2iZj	Default Response Set	Anonymous			194.170.19.107	0	1	1	1	3	1	1	2		2	4	3	2		1	1	2		4	4	4	4	2	2	بلدية مدينة العين	1	4	5	3	4	5	4	1	4	2	2	2	5	4	4	4	4	4	4
R_1ovTeTEHHPP6YUZ	Default Response Set	Anonymous			194.170.19.107	0	1	1	1	3	2	1	4		2	3	2	2		1	1	4		3	4	4	4	2	2		1	3	4	4	3	4	3	1	3	4	4	4	4	3	3	4	4	4	4
R_3CUbDCRkTVnDi0z	Default Response Set	Anonymous			194.170.19.107	0	1	1	1	3	2	1	2		2	2	1	2		1	1	2		5	5	5	4	4	4		1	5	5	5	5	5	5	1	4	4	4	4	4	4	4	4	4	4	4
R_9mHDBQy6dzAGzg5	Default Response Set	Anonymous			194.170.19.107	0	1	1	1	3	1	1	6		2	1	1	1	One year	1	1	2		4	5	5	5	5	2	Al Ain City Municipality	1	4	4	5	5	4	5	1	5	4	5	4	5	5	5	5	5	5	5
R_3p9oWx8eXagRqqG	Default Response Set	Anonymous			185.66.16.227	0	1	1	1	3	2	1	4		2	2	1	1	three years	1	1	4		4	4	4	4	2	4	khalifa fund	1	4	4	4	4	4	3	1	4	4	2	2	4	4	4	4	4	5	5
R_2zoOSIl37LYzt1l	Default Response Set	Anonymous			194.170.19.107	0	1	1	1	3	1	1	4		2	2	1	2		1	1	2		4	4	2	4	2	1		1	3	3	2	2	4	4	1	4	4	3	2	4	5	5	4	5	5	4
R_1ilKIh9oWemrmol	Default Response Set	Anonymous			185.66.16.227	0	1	1	1	2	2	2	7	Sr. Editor	2	1	1	1	Two Years	1	1	4		4	4	4	3	3	3	Khalifa Fund for Enterprise Development	1	4	4	4	5	4	3	1	4	5	4	3	4	4	4	4	4	4	5
R_0UhImR8li9EgYil	Default Response Set	Anonymous			194.170.19.107	0	1	1	1	2	2	1	3		2	2	1	1	8 years	1	1	2		4	4	4	5	4	5	Al Ain City Municiplaity	1	4	4	4	4	4	4	1	5	5	4	5	5	5	5	5	5	5	4
R_2YJt7bjdIV38FoQ	Default Response Set	Anonymous			185.66.16.227	0	1	1	1	3	2	1	3		2	1	1	2		1	1	4		4	5	4	4	3	2	khalifa fund for enterprise development	1	4	4	5	5	5	4	1	4	4	3	3	4	4	3	2	3	4	4
R_2zpS54CC3GRiglE	Default Response Set	Anonymous			94.57.49.54	0	0	1	#NULL!	#NULL!	#NULL!	#NULL!	#NULL!		#NULL!	#NULL!	#NULL!	#NULL!		#NULL!	#NULL!	#NULL!		#NULL!	#NULL!	#NULL!	#NULL!	#NULL!	#NULL!		#NULL!	#NULL!	#NULL!	#NULL!	#NULL!	#NULL!	#NULL!	#NULL!	#NULL!	#NULL!	#NULL!	#NULL!	#NULL!	#NULL!	#NULL!	#NULL!	#NULL!	#NULL!	#NULL!
R_2xLW55XRDVgF9fg	Default Response Set	Anonymous			83.111.233.67	0	1	1	1	3	1	1	3		4	3	2	1	14	1	1	3		5	5	2	5	3	1	بلدية دبى	1	5	5	5	5	5	5	1	5	5	5	5	5	4	5	4	5	5	5
R_24kfHYgbPqcROLW	Default Response Set	Anonymous			194.170.19.192	0	0	1	#NULL!	#NULL!	#NULL!	#NULL!	#NULL!		#NULL!	#NULL!	#NULL!	#NULL!		#NULL!	#NULL!	#NULL!		#NULL!	#NULL!	#NULL!	#NULL!	#NULL!	#NULL!		#NULL!	#NULL!	#NULL!	#NULL!	#NULL!	#NULL!	#NULL!	#NULL!	#NULL!	#NULL!	#NULL!	#NULL!	#NULL!	#NULL!	#NULL!	#NULL!	#NULL!	#NULL!	#NULL!
R_3PAefTXBoRWScED	Default Response Set	Anonymous			185.66.16.227	0	1	1	1	2	1	1	3		2	2	1	1	5 years	1	1	4		4	4	3	4	2	4		1	4	4	4	3	4	3	1	5	4	4	4	4	5	4	4	4	4	3
R_bQ1fsv2uqe3vDfv	Default Response Set	Anonymous			2.50.138.95	0	1	1	1	3	1	1	2		1	2	3	1	4.5	1	1	2		4	3	4	4	4	5	AbuDhabi Sewerage services company	1	5	4	4	5	4	5	1	5	4	4	4	3	4	5	5	5	5	5
R_3RaQiuVoebifzqu	Default Response Set	Anonymous			185.66.16.227	0	1	1	1	2	2	1	3		2	1	1	1	less than 2 years	1	1	4		1	1	1	1	1	1		1	5	4	4	5	5	4	1	3	3	3	3	4	4	4	4	4	4	4
R_2SwSy2QAP1UNdYg	Default Response Set	Anonymous			194.170.19.107	0	0	1	1	3	1	1	3		1	1	1	2		1	1	3		4	4	4	4	2	2		1	5	5	3	4	5	5	#NULL!	#NULL!	#NULL!	#NULL!	#NULL!	#NULL!	#NULL!	#NULL!	#NULL!	#NULL!	#NULL!	#NULL!
R_1NhwIIFkCCzfNGR	Default Response Set	Anonymous			194.170.19.192	0	1	1	1	3	1	1	1		2	4	4	1	11	1	1	2		5	5	4	3	4	1	DED	1	5	5	4	5	5	5	1	5	3	4	3	4	4	4	4	4	5	4
R_UsdSV5dhoxcBoc1	Default Response Set	Anonymous			185.66.16.227	0	1	1	1	3	1	1	7	Stakeholders Manager	1	2	1	2		1	1	4		4	4	4	4	2	2	Khalifa Fund for Enterprise Development	1	4	4	4	4	4	2	1	4	4	4	3	4	5	3	4	4	4	4
R_1MNappD120WUWTo	Default Response Set	Anonymous			194.170.19.192	0	1	1	1	2	2	1	3		1	1	1	1	3	1	1	2		4	4	2	4	4	2		1	3	4	5	5	5	5	1	5	3	5	5	4	4	4	4	4	5	5
R_bDRma6TorwqD68B	Default Response Set	Anonymous			194.170.19.192	0	1	1	1	2	1	3	2		2	3	1	1	8	1	1	2		4	4	4	4	3	4	دائرة التنمية الإقتصادية	1	3	3	3	3	3	4	1	4	3	4	4	4	4	4	4	4	4	4
R_3n2b8Tnd0t4Zg4l	Default Response Set	Anonymous			194.170.19.192	0	1	1	1	3	1	1	3		3	2	2	1	5	1	1	2		5	3	4	2	3	1		1	4	4	4	3	5	5	1	5	5	5	3	4	4	3	4	4	5	5
R_3KwMbG6dEmT8Wvy	Default Response Set	Anonymous			2.51.128.52	0	1	1	1	3	1	1	6		2	1	2	1	2 years	1	1	3		4	4	3	4	5	2		1	4	4	2	3	4	3	1	4	4	3	4	4	5	5	3	4	4	3
R_zcgYUOYS4EdqdNL	Default Response Set	Anonymous			2.51.128.52	0	1	1	1	3	1	2	3		3	4	3	1	10 years	1	1	4		5	4	5	5	3	2		1	5	4	5	5	4	4	1	4	5	5	5	4	5	5	4	4	5	4
R_1OPpeqp2OulvghU	Default Response Set	Anonymous			2.50.181.35	0	0	1	1	3	1	3	2		2	4	4	2		#NULL!	#NULL!	#NULL!		#NULL!	#NULL!	#NULL!	#NULL!	#NULL!	#NULL!		#NULL!	#NULL!	#NULL!	#NULL!	#NULL!	#NULL!	#NULL!	#NULL!	#NULL!	#NULL!	#NULL!	#NULL!	#NULL!	#NULL!	#NULL!	#NULL!	#NULL!	#NULL!	#NULL!
R_3QJfYGO3fufXdS0	Default Response Set	Anonymous			185.66.16.227	0	1	1	1	3	2	1	2		1	2	1	1	3 years	1	1	4		5	5	5	5	5	5	Khalifa Fund for Enterprise Development	1	4	4	4	4	4	4	1	4	4	4	4	4	3	2	1	4	4	3
R_2v675LcWiqjNbDM	Default Response Set	Anonymous			178.250.251.61	0	1	1	1	2	2	1	6		1	1	1	1	2 years	1	1	3		4	4	3	4	2	3		1	4	3	4	4	3	3	1	4	3	3	3	4	4	5	3	5	4	4
R_1f1RcvQ2j4dVsbH	Default Response Set	Anonymous			178.250.251.61	0	1	1	1	3	1	2	6		2	3	2	1	8 years	1	1	4		5	5	4	4	2	2		1	4	4	5	5	4	3	1	4	5	4	4	5	4	5	3	4	5	4
R_32MkhuNDtSsE3DA	Default Response Set	Anonymous			178.250.251.61	0	1	1	1	2	1	1	7	project teamwork	2	1	1	1	3 years	1	1	3		4	4	3	4	3	2		1	3	4	3	3	4	3	1	4	3	3	3	3	3	4	3	4	4	4
R_2CEdsYyV7S4VXY0	Default Response Set	Anonymous			178.250.251.61	0	1	1	1	3	1	2	6		2	4	2	1	ten years	1	1	4		5	5	4	5	3	2		1	5	4	5	5	4	4	1	4	5	5	4	4	4	5	5	5	5	5
R_T88cqGaWim0kALL	Default Response Set	Anonymous			83.111.233.67	0	1	1	1	3	2	2	5		3	2	1	1	8	1	1	3		4	4	4	5	4	1	بلدية	1	3	4	4	4	4	3	1	4	4	3	1	5	5	4	5	5	5	5
R_1F3QPfCsMGAfiQ4	Default Response Set	Anonymous			185.66.16.227	0	1	1	1	2	2	1	3		2	2	1	2		1	1	4		4	4	4	4	3	2		1	4	4	5	5	4	3	1	4	4	4	4	4	4	4	4	4	5	5
R_2wSUqb7LURX8Qi9	Default Response Set	Anonymous			178.250.251.61	0	1	1	1	2	2	1	6		1	1	1	1	3 years	1	1	3		4	4	4	4	3	3		1	4	4	4	4	4	3	1	4	4	4	4	4	3	5	4	4	4	4
R_2DO0HYQ1U7WsHkB	Default Response Set	Anonymous			178.250.251.61	0	1	1	1	3	1	2	6		2	3	3	1	five years	1	1	2		5	5	5	5	3	2		1	5	4	5	4	5	4	1	5	5	5	4	4	4	5	4	4	5	5
R_3MmaJLiUDyTxg0a	Default Response Set	Anonymous			194.170.19.107	0	0	1	#NULL!	#NULL!	#NULL!	#NULL!	#NULL!		#NULL!	#NULL!	#NULL!	#NULL!		#NULL!	#NULL!	#NULL!		#NULL!	#NULL!	#NULL!	#NULL!	#NULL!	#NULL!		#NULL!	#NULL!	#NULL!	#NULL!	#NULL!	#NULL!	#NULL!	#NULL!	#NULL!	#NULL!	#NULL!	#NULL!	#NULL!	#NULL!	#NULL!	#NULL!	#NULL!	#NULL!	#NULL!
R_3D6X0ZMOAa4M5BI	Default Response Set	Anonymous			178.250.251.61	0	1	1	1	3	1	3	6		2	3	4	1	8 years	1	1	5	separate body	4	4	5	5	3	2		1	4	4	3	3	4	3	1	5	5	4	3	4	4	5	3	4	5	5
R_7NBFDWops2ox4it	Default Response Set	Anonymous			194.170.19.192	0	0	1	#NULL!	#NULL!	#NULL!	#NULL!	#NULL!		#NULL!	#NULL!	#NULL!	#NULL!		#NULL!	#NULL!	#NULL!		#NULL!	#NULL!	#NULL!	#NULL!	#NULL!	#NULL!		#NULL!	#NULL!	#NULL!	#NULL!	#NULL!	#NULL!	#NULL!	#NULL!	#NULL!	#NULL!	#NULL!	#NULL!	#NULL!	#NULL!	#NULL!	#NULL!	#NULL!	#NULL!	#NULL!
R_3saBDNPbir8DxrY	Default Response Set	Anonymous			194.170.19.80	0	0	1	1	3	1	1	2		1	2	4	1	almost 4 years	1	1	2		4	3	5	4	4	4		1	4	5	4	2	4	4	#NULL!	#NULL!	#NULL!	#NULL!	#NULL!	#NULL!	#NULL!	#NULL!	#NULL!	#NULL!	#NULL!	#NULL!
R_3FQ0Hbs9HHmNRvk	Default Response Set	Anonymous			94.199.126.194	0	0	1	1	3	1	2	3		2	3	1	1	5	1	1	3		5	4	4	4	5	4		#NULL!	#NULL!	#NULL!	#NULL!	#NULL!	#NULL!	#NULL!	#NULL!	#NULL!	#NULL!	#NULL!	#NULL!	#NULL!	#NULL!	#NULL!	#NULL!	#NULL!	#NULL!	#NULL!
R_1BJnbUOkdfzzBtL	Default Response Set	Anonymous			54.171.75.163	0	1	1	1	2	2	1	7	section manager	2	2	1	1	3	1	1	4		4	4	4	4	4	4		1	4	4	3	3	3	3	1	4	4	4	4	4	4	4	4	4	3	3
R_2pXHZ5qeguz66Q8	Default Response Set	Anonymous			185.66.16.227	0	0	1	1	2	2	1	3		2	1	1	1	1	#NULL!	#NULL!	#NULL!		#NULL!	#NULL!	#NULL!	#NULL!	#NULL!	#NULL!		#NULL!	#NULL!	#NULL!	#NULL!	#NULL!	#NULL!	#NULL!	#NULL!	#NULL!	#NULL!	#NULL!	#NULL!	#NULL!	#NULL!	#NULL!	#NULL!	#NULL!	#NULL!	#NULL!
R_prU19HvW7qCYhRD	Default Response Set	Anonymous			178.250.251.61	0	1	1	1	3	2	2	6		2	3	3	1	8 years	1	1	4		5	5	4	5	3	2		1	5	4	5	5	5	4	1	5	5	4	4	5	4	5	4	5	5	5
R_2VPkeolSrgQJEje	Default Response Set	Anonymous			31.218.12.71	0	0	1	1	3	1	3	1		2	4	2	1	3 Years	1	1	1		2	2	3	2	2	3	Khalifa Fund	#NULL!	#NULL!	#NULL!	#NULL!	#NULL!	#NULL!	#NULL!	#NULL!	#NULL!	#NULL!	#NULL!	#NULL!	#NULL!	#NULL!	#NULL!	#NULL!	#NULL!	#NULL!	#NULL!
R_2dfK6DcqfdWFvuM	Default Response Set	Anonymous			178.250.251.61	0	1	1	1	3	1	1	2		2	2	4	1	5 years	1	1	3		5	5	5	5	4	1		1	5	4	5	5	5	5	1	5	5	5	4	5	4	5	5	5	5	5
R_1gnGt2XCWzydopy	Default Response Set	Anonymous			178.250.251.61	0	1	1	1	3	2	1	6		2	2	4	1	3	1	1	3		5	5	3	5	3	2		1	5	4	5	5	4	4	1	5	4	5	4	5	4	5	4	5	5	5
R_3fUD6g9GJlRHrsI	Default Response Set	Anonymous			2.51.172.128	0	0	1	#NULL!	#NULL!	#NULL!	#NULL!	#NULL!		#NULL!	#NULL!	#NULL!	#NULL!		#NULL!	#NULL!	#NULL!		#NULL!	#NULL!	#NULL!	#NULL!	#NULL!	#NULL!		#NULL!	#NULL!	#NULL!	#NULL!	#NULL!	#NULL!	#NULL!	#NULL!	#NULL!	#NULL!	#NULL!	#NULL!	#NULL!	#NULL!	#NULL!	#NULL!	#NULL!	#NULL!	#NULL!
R_UtCtEyMMaof5iUx	Default Response Set	Anonymous			194.170.19.107	0	1	1	1	3	1	1	7	Risk Manager	2	1	1	2		1	1	2		4	4	3	4	3	2		1	3	3	4	2	3	4	1	4	4	3	3	4	4	4	4	4	4	4
R_1ZYv1kiPHlGCznj	Default Response Set	Anonymous			178.250.251.61	0	1	1	1	3	1	1	6		2	2	4	1	5	1	1	4		5	5	4	5	4	2		1	5	5	5	5	4	4	1	5	5	5	4	5	4	5	5	5	5	5
R_2amcPoCqyO41C1q	Default Response Set	Anonymous			178.250.251.61	0	1	1	1	2	2	1	7	PM assistant	1	1	1	1	4	1	1	3		5	5	5	5	4	5		1	5	5	5	5	5	5	1	5	5	5	4	5	5	5	5	5	5	5
R_0DPvLwrqRxvrX0t	Default Response Set	Anonymous			178.250.251.61	0	1	1	1	3	1	1	3		3	2	4	1	7 years	1	1	3		5	5	5	5	4	2		1	5	5	5	5	5	4	1	5	5	5	4	5	5	5	4	5	4	5
R_1FRGkODGj6YZjQE	Default Response Set	Anonymous			178.250.251.61	0	1	1	1	3	1	1	3		3	2	4	1	8	1	1	3		5	5	5	5	4	2		1	5	5	5	5	5	5	1	5	5	5	3	5	5	5	4	5	5	5
R_3EojUNnAPixxANn	Default Response Set	Anonymous			178.250.251.61	0	1	1	1	3	2	1	7	MIS specialist	3	2	4	1	five years	1	1	4		4	5	4	5	4	2		1	5	5	5	5	5	5	1	4	5	5	5	5	4	5	4	5	5	5
R_XtCVMH1EJnGU1gt	Default Response Set	Anonymous			178.250.251.61	0	1	1	1	3	1	1	2		4	3	4	1	10	1	1	5	independent	5	5	5	5	4	1		1	5	5	5	5	4	4	1	5	5	5	4	5	5	5	3	5	5	5
R_3R2TFmIpRoIpnOM	Default Response Set	Anonymous			178.250.251.61	0	1	1	1	2	2	1	6		2	1	4	1	four	1	1	3		5	5	4	5	4	2		1	5	4	5	5	5	4	1	4	5	5	3	5	5	5	5	5	5	5
R_1jlynlPmnCciZ3e	Default Response Set	Anonymous			178.250.251.61	0	1	1	1	3	1	1	3		3	2	4	1	6	1	1	3		5	5	5	5	4	1		1	5	4	5	5	5	4	1	5	5	5	5	5	4	5	4	5	4	5
R_3RwRCNPxjds85iP	Default Response Set	Anonymous			94.59.91.69	0	1	1	1	3	1	2	7	Project supervisor	2	3	4	1	7	1	1	3		5	5	4	5	4	1		1	4	5	5	5	5	4	1	4	5	5	4	5	5	5	5	5	4	5
R_2xKvi8mGXtY93ZD	Default Response Set	Anonymous			94.59.91.69	0	1	1	1	2	1	2	7	pm assistant	2	2	4	1	5	1	1	3		4	4	4	5	4	2		1	5	5	5	5	4	4	1	4	4	4	4	5	5	5	3	5	5	5
R_2aWD5yGn6iq4sM7	Default Response Set	Anonymous			194.170.19.107	0	0	1	#NULL!	#NULL!	#NULL!	#NULL!	#NULL!		#NULL!	#NULL!	#NULL!	#NULL!		#NULL!	#NULL!	#NULL!		#NULL!	#NULL!	#NULL!	#NULL!	#NULL!	#NULL!		#NULL!	#NULL!	#NULL!	#NULL!	#NULL!	#NULL!	#NULL!	#NULL!	#NULL!	#NULL!	#NULL!	#NULL!	#NULL!	#NULL!	#NULL!	#NULL!	#NULL!	#NULL!	#NULL!
R_3CB3Wip3PmWJVRD	Default Response Set	Anonymous			54.171.75.163	0	1	1	1	2	1	2	7	project supervisor	2	2	4	1	5	1	1	3		4	5	5	5	4	2		1	5	5	5	5	5	4	1	5	5	5	4	5	5	5	4	5	5	5
R_aW31tC519J3VAGh	Default Response Set	Anonymous			194.170.18.205	0	1	1	1	2	1	1	3		2	1	1	2		1	1	4		4	4	5	4	4	2	جهاز أبوظبي للرقابة الغذائية	1	5	4	3	4	4	4	1	5	5	5	4	4	4	4	5	4	5	5
R_5cFcT3Zf6HDJtpH	Default Response Set	Anonymous			194.170.18.205	0	1	1	1	3	1	2	3		2	3	2	1	5years	1	1	3		2	3	2	2	3	2		1	5	4	5	4	4	5	1	4	3	4	4	4	3	4	4	5	5	4
R_2fxRIXLmMjZBxwm	Default Response Set	Anonymous			178.250.251.61	0	1	1	1	3	1	2	6		2	4	4	1	ten years	1	1	3		5	5	5	5	5	1		1	5	5	5	5	5	4	1	4	5	4	4	5	5	5	5	5	5	5
R_3EhaAhAxCZMvqUN	Default Response Set	Anonymous			178.250.251.61	0	1	1	1	3	2	1	2		2	2	4	1	5	1	1	4		5	5	5	5	5	1		1	5	5	5	5	5	4	1	5	5	5	5	5	5	4	4	5	5	5
R_3kEiXqLrOmGH6nz	Default Response Set	Anonymous			194.170.18.205	0	1	1	1	3	1	1	3		3	1	1	1	1 year	1	1	4		4	4	4	4	2	4	ADFCA	1	4	4	4	4	4	4	1	4	4	4	4	2	2	4	4	4	5	4
R_331nY70ExJwFJ0h	Default Response Set	Anonymous			178.250.251.61	0	1	1	1	2	1	3	7	pm assistant	2	2	4	1	5	1	1	3		5	5	5	5	4	2		1	5	4	5	5	5	5	1	5	5	5	5	5	4	5	5	5	5	5
R_cYdUVB63Or30WHP	Default Response Set	Anonymous			83.111.233.67	0	1	1	1	2	1	2	6		4	4	1	2		1	1	3		5	4	5	5	5	1		1	4	5	5	5	5	5	1	4	4	5	4	5	5	5	5	5	5	5
R_2aQYmELAXqmwbYe	Default Response Set	Anonymous			83.111.233.67	0	1	1	1	2	1	2	3		2	2	1	1	10 سنوات	1	1	5	قطاع الهندسة والتخطيط	5	5	3	5	5	1		1	5	4	5	5	5	5	1	5	5	5	5	5	4	5	5	5	5	5
R_aVGDdB6LrE3S6z3	Default Response Set	Anonymous			194.170.18.205	0	1	1	1	3	1	2	3		1	4	4	1	5 Years	1	1	3		3	4	3	4	3	3		1	4	4	5	4	4	5	1	3	4	4	3	3	3	3	4	3	4	4
R_a2Wq3VkVXUYfe6x	Default Response Set	Anonymous			194.170.18.205	0	1	1	1	3	2	1	3		2	1	1	1	3-4 years	1	1	4		3	3	3	4	3	3		1	3	3	4	3	3	3	1	2	2	2	3	3	3	4	3	4	4	3
R_d0TEUEYiyoBfcMp	Default Response Set	Anonymous			194.170.18.205	0	1	1	1	2	1	1	7	مدير قسم	2	1	1	1	4 سنوات	1	1	4		4	5	5	4	3	3		1	4	5	4	3	4	4	1	5	4	4	4	5	5	5	5	5	4	4
R_3lPKhsIaCwWyXwU	Default Response Set	Anonymous			31.218.36.66	0	1	1	1	3	1	1	1		1	1	1	1	2 years	1	1	4		4	4	4	4	4	1		1	4	4	4	4	4	4	1	4	3	3	3	4	3	3	3	4	4	4
R_eYaolqihukHwkAt	Default Response Set	Anonymous			194.170.19.28	0	1	1	1	3	1	2	3		1	1	2	2		1	1	3		3	4	4	4	4	2		1	3	3	4	3	3	4	1	3	3	3	3	3	3	3	3	3	2	3
R_b94aV0OvH7Oqi9L	Default Response Set	Anonymous			194.170.18.205	0	1	1	1	2	1	2	3		1	2	1	2		1	1	4		5	5	5	5	4	2		1	4	4	5	4	5	5	1	4	5	4	4	5	5	4	4	4	4	5
R_1Ej0io5j3i292rv	Default Response Set	Anonymous			194.170.18.205	0	1	1	1	3	1	2	3		1	3	1	1	6 years	1	1	2		5	5	5	5	2	2		1	5	4	2	1	4	2	1	4	4	4	4	4	3	4	4	4	4	4
R_21dCDyOJafHFa5T	Default Response Set	Anonymous			178.250.251.61	0	1	1	1	3	1	2	7	resident project engineer	2	4	4	1	7	1	1	3		5	5	5	5	4	1		1	5	5	5	5	5	4	1	5	5	5	5	5	5	5	5	5	5	5
R_XOjeudtLpyFk1QR	Default Response Set	Anonymous			194.170.18.205	0	1	1	1	2	2	2	7	Project Planner	2	1	1	1	6	1	1	4		4	4	4	5	4	4	ADFCA	1	4	5	4	4	3	3	1	4	4	4	3	5	5	5	5	4	4	4
R_2tGw8lf4qhezwcG	Default Response Set	Anonymous			178.250.251.61	0	1	1	1	2	1	2	6		2	3	4	1	7	1	1	3		5	5	5	5	4	2		1	5	4	5	5	5	5	1	4	5	5	4	5	5	5	5	5	5	4
R_27EcNO86KVEAhYT	Default Response Set	Anonymous			178.250.251.61	0	1	1	1	3	1	1	2		3	2	4	1	five years	1	1	4		5	5	5	5	5	1		1	5	4	5	5	5	5	1	4	5	5	5	5	5	5	5	5	4	5
R_1eyfIqQYgX19yhM	Default Response Set	Anonymous			178.250.251.61	0	1	1	1	3	2	1	4		3	2	4	1	7	1	1	2		5	5	5	5	5	1		1	5	5	5	5	5	4	1	4	5	5	4	5	5	5	5	5	4	5
R_r75zjH18yQVLNL3	Default Response Set	Anonymous			185.66.17.97	0	1	1	1	3	1	1	3		2	3	1	1	4 years	1	1	1		4	4	4	4	3	4		1	4	4	4	4	4	4	1	4	4	4	4	3	3	3	3	3	4	4
R_1NryV42AdcIiy3S	Default Response Set	Anonymous			194.170.18.205	0	1	1	1	3	2	1	6		1	1	1	1	2 years	1	1	4		5	4	4	4	3	3	ADFCA	1	4	4	3	2	4	3	1	3	4	4	3	4	4	5	4	4	3	4
R_0MMTIGeBoOGNu29	Default Response Set	Anonymous			194.170.18.160	0	1	1	1	4	1	2	1		1	4	1	1	7	1	1	4		5	4	5	4	3	3		1	4	5	5	4	5	5	1	5	5	5	4	4	4	3	4	4	5	5
R_tGV6dYRNOnv1lAJ	Default Response Set	Anonymous			31.218.18.139	0	1	1	1	3	1	2	2		2	3	2	1		1	1	4		4	4	4	4	2	2	ADSIC	1	4	5	3	3	4	4	1	4	5	4	3	4	2	2	3	5	5	5
R_9pBFZP25PyYNWSd	Default Response Set	Anonymous			2.50.242.221	0	1	1	1	3	1	1	4		4	2	1	2		1	1	4		3	3	2	4	4	3		1	2	3	4	2	2	4	1	2	4	4	4	1	2	2	3	2	2	4
R_dbDMndqFG6FDMkB	Default Response Set	Anonymous			94.59.74.98	0	0	1	#NULL!	#NULL!	#NULL!	#NULL!	#NULL!		#NULL!	#NULL!	#NULL!	#NULL!		#NULL!	#NULL!	#NULL!		#NULL!	#NULL!	#NULL!	#NULL!	#NULL!	#NULL!		#NULL!	#NULL!	#NULL!	#NULL!	#NULL!	#NULL!	#NULL!	#NULL!	#NULL!	#NULL!	#NULL!	#NULL!	#NULL!	#NULL!	#NULL!	#NULL!	#NULL!	#NULL!	#NULL!
R_1lgCihLI6W0JYgi	Default Response Set	Anonymous			194.170.19.80	0	0	1	#NULL!	#NULL!	#NULL!	#NULL!	#NULL!		#NULL!	#NULL!	#NULL!	#NULL!		#NULL!	#NULL!	#NULL!		#NULL!	#NULL!	#NULL!	#NULL!	#NULL!	#NULL!		#NULL!	#NULL!	#NULL!	#NULL!	#NULL!	#NULL!	#NULL!	#NULL!	#NULL!	#NULL!	#NULL!	#NULL!	#NULL!	#NULL!	#NULL!	#NULL!	#NULL!	#NULL!	#NULL!
R_2CUEKwV3gNV90BB	Default Response Set	Anonymous			176.205.28.148	0	1	1	1	3	1	1	2		4	2	4	1	6 years	1	1	3		5	5	5	5	4	1		1	5	5	5	5	5	4	1	4	5	4	4	5	5	5	4	5	5	5
R_1kNTGF4kHvbxU7A	Default Response Set	Anonymous			194.170.18.160	0	0	1	#NULL!	#NULL!	#NULL!	#NULL!	#NULL!		#NULL!	#NULL!	#NULL!	#NULL!		#NULL!	#NULL!	#NULL!		#NULL!	#NULL!	#NULL!	#NULL!	#NULL!	#NULL!		#NULL!	#NULL!	#NULL!	#NULL!	#NULL!	#NULL!	#NULL!	#NULL!	#NULL!	#NULL!	#NULL!	#NULL!	#NULL!	#NULL!	#NULL!	#NULL!	#NULL!	#NULL!	#NULL!
R_2DOn4T9ZWbVoNXQ	Default Response Set	Anonymous			178.250.251.61	0	1	1	1	3	1	1	2		3	2	4	1	8	1	1	2		5	5	5	5	4	1		1	5	4	5	5	5	4	1	4	5	4	5	5	4	5	4	5	5	5
R_3nraX4Zw6bmfmcV	Default Response Set	Anonymous			178.250.251.61	0	1	1	1	2	1	2	7	PM assistant	2	3	4	1	five year	1	1	3		4	4	4	5	3	2		1	5	4	5	5	5	5	1	4	5	5	4	5	5	5	4	5	4	4
R_1gbb8XQZEwOuTMa	Default Response Set	Anonymous			194.170.18.160	0	0	1	1	3	2	1	4		1	1	1	1	2	#NULL!	#NULL!	#NULL!		#NULL!	#NULL!	#NULL!	#NULL!	#NULL!	#NULL!		#NULL!	#NULL!	#NULL!	#NULL!	#NULL!	#NULL!	#NULL!	#NULL!	#NULL!	#NULL!	#NULL!	#NULL!	#NULL!	#NULL!	#NULL!	#NULL!	#NULL!	#NULL!	#NULL!
R_31BncEyuqhCAvKE	Default Response Set	Anonymous			94.56.161.11	0	0	1	1	2	1	2	3		2	3	1	1	3	1	1	2		3	3	3	4	2	2		1	3	3	3	3	4	3	#NULL!	#NULL!	#NULL!	#NULL!	#NULL!	#NULL!	#NULL!	#NULL!	#NULL!	#NULL!	#NULL!	#NULL!
R_8bGf3749rW95ATb	Default Response Set	Anonymous			185.66.16.170	0	0	1	#NULL!	#NULL!	#NULL!	#NULL!	#NULL!		#NULL!	#NULL!	#NULL!	#NULL!		#NULL!	#NULL!	#NULL!		#NULL!	#NULL!	#NULL!	#NULL!	#NULL!	#NULL!		#NULL!	#NULL!	#NULL!	#NULL!	#NULL!	#NULL!	#NULL!	#NULL!	#NULL!	#NULL!	#NULL!	#NULL!	#NULL!	#NULL!	#NULL!	#NULL!	#NULL!	#NULL!	#NULL!
R_9YqobpHr8SMFTVP	Default Response Set	Anonymous			2.50.149.111	0	1	1	1	3	1	1	1		3	3	2	1	3-4	1	2	#NULL!		2	4	2	1	3	2		1	5	4	4	5	5	4	1	3	3	2	2	3	3	2	2	3	4	4
R_3IQWP3OzGPZQdmg	Default Response Set	Anonymous			2.50.182.8	0	1	1	1	4	1	1	7	Technology development advisor	2	4	4	1	more than 10 years	1	2	#NULL!		3	4	4	4	3	3		1	2	3	3	3	3	2	1	2	2	2	2	3	3	3	3	3	3	3
R_3PAEvoEK7yaGiJ7	Default Response Set	Anonymous			185.66.16.100	0	1	1	1	2	2	1	7	specialist	3	2	1	1	5 years	1	1	4		3	3	3	4	1	2		1	4	3	4	3	2	1	1	4	2	3	4	3	4	2	3	4	4	4
R_0NY43xkylSazMax	Default Response Set	Anonymous			194.170.19.192	0	1	1	1	1	1	2	3		3	3	1	2		1	1	5	قطاع وكيل الدائرة	4	4	4	4	4	3		1	4	4	4	4	4	4	1	4	4	4	4	4	4	4	4	4	4	4
R_1dn2ObBHWW4KM4f	Default Response Set	Anonymous			194.170.19.192	0	1	1	1	2	1	1	3		3	1	1	1	1	1	1	3		3	4	3	3	4	3	دائرة التنمية الاقتصادية	1	3	3	3	3	3	3	1	3	3	2	3	3	3	3	3	3	3	3
R_2QQIrGF9sF3axDh	Default Response Set	Anonymous			194.170.19.192	0	1	1	1	3	1	2	4		3	4	1	2		1	1	2		4	3	2	2	2	1		1	4	5	3	3	5	3	1	4	4	4	2	4	2	3	3	3	5	5
R_2TnOATWCHzrjrHq	Default Response Set	Anonymous			194.170.19.192	0	1	1	1	3	1	2	4		2	1	1	2		1	1	2		3	3	2	2	2	3		1	2	2	1	1	2	2	1	2	1	2	2	2	1	1	1	2	2	2
R_3jfyfH1fcaFB0xB	Default Response Set	Anonymous			194.170.19.192	0	1	1	1	2	1	1	1		2	2	2	1	5	1	1	2		5	5	3	4	4	4	دائرة التنمية الاقتصادية - ابوظبي	1	4	4	4	4	3	3	1	4	4	4	3	3	4	5	4	4	4	3
R_31FuvvXeHAxt8k8	Default Response Set	Anonymous			194.170.19.192	0	1	1	1	3	2	1	7	محلل تخطيط استراتيجي	2	1	1	2		1	1	2		4	3	3	3	3	4		1	5	5	5	5	5	4	1	4	4	4	4	3	3	3	3	3	4	3
R_25Woy2zuf8nQkeI	Default Response Set	Anonymous			194.170.19.192	0	1	1	1	2	2	1	6		2	1	1	1	6 سنوات	1	1	5	قطاع الوكيل	4	4	4	4	4	4		1	4	4	4	4	4	4	1	5	4	4	5	4	4	4	4	4	5	5
R_2Eiaclf04VF5C1o	Default Response Set	Anonymous			194.170.19.192	0	1	1	1	2	1	2	2		3	2	1	2		1	1	5	مكتب وكيل الدائرة	4	4	4	2	3	3		1	4	5	4	4	5	5	1	5	5	4	4	5	4	4	4	5	4	4
R_BtCpnTrqSTSAQU1	Default Response Set	Anonymous			194.170.19.192	0	1	1	1	2	1	2	7	مستشار	2	3	1	2		1	1	2		4	4	3	4	4	1		1	4	3	4	4	3	4	1	4	4	4	3	4	4	4	4	4	5	4
R_10Jy9JmuhMSG7SG	Default Response Set	Anonymous			194.170.19.192	0	1	1	1	1	1	1	7	رئيس قسم	1	2	1	2		1	1	5	مكتب الوكيل	3	3	3	3	3	3		1	3	3	4	3	4	3	1	3	3	3	3	3	3	3	3	3	3	3
R_3R8giRCcQlF3J8K	Default Response Set	Anonymous			185.66.16.100	0	0	1	#NULL!	#NULL!	#NULL!	#NULL!	#NULL!		#NULL!	#NULL!	#NULL!	#NULL!		#NULL!	#NULL!	#NULL!		#NULL!	#NULL!	#NULL!	#NULL!	#NULL!	#NULL!		#NULL!	#NULL!	#NULL!	#NULL!	#NULL!	#NULL!	#NULL!	#NULL!	#NULL!	#NULL!	#NULL!	#NULL!	#NULL!	#NULL!	#NULL!	#NULL!	#NULL!	#NULL!	#NULL!
R_1Ka5riaH7aoeO5M	Default Response Set	Anonymous			194.170.19.192	0	1	1	1	3	1	1	7	adviser	1	1	1	1	6	1	1	1		4	3	2	4	4	2	Abu Dhabi Department of Economic Development	1	5	4	4	3	4	5	1	4	4	3	3	1	1	2	2	2	4	4
R_88nGdxbt5dBC4ox	Default Response Set	Anonymous			194.170.19.192	0	1	1	1	3	1	1	7	اخصائي تخطيط استراتيجي	1	1	1	2		1	1	5	الوكيل	4	4	2	4	1	2		1	3	4	3	3	5	2	1	2	2	3	2	3	4	2	3	2	4	3
R_1IiNBKZfqM7bBHg	Default Response Set	Anonymous			194.170.19.192	0	1	1	1	2	1	2	3		2	1	1	2		1	1	1		2	4	4	4	4	2	دائرة التنمية الاقتصادية ابوظبي	1	3	2	2	2	3	3	1	2	3	2	2	3	2	3	3	3	3	3
R_2txI9d1bh9tglx5	Default Response Set	Anonymous			178.250.251.61	0	1	1	1	2	1	2	7	pm assistant	2	3	4	1	5	1	1	3		4	5	5	5	3	2		1	5	4	5	5	5	4	1	4	5	5	5	5	5	5	5	5	4	5
R_3R9q1AG6VW3amxp	Default Response Set	Anonymous			178.250.251.61	0	1	1	1	3	1	3	6		2	4	4	1	10 years	1	1	4		5	5	5	5	4	2		1	5	4	5	5	5	5	1	4	5	5	5	5	5	5	4	5	5	5
R_OASBjhJfq5WpuU1	Default Response Set	Anonymous			185.66.16.100	0	0	1	1	3	2	1	7	أخصائي إدارة متابعة المشاريع	4	2	1	1	ست سنوات	1	1	4		4	5	4	3	3	2		1	4	4	3	4	3	3	#NULL!	#NULL!	#NULL!	#NULL!	#NULL!	#NULL!	#NULL!	#NULL!	#NULL!	#NULL!	#NULL!	#NULL!
R_eaCCXCl8gLVrkOh	Default Response Set	Anonymous			194.170.19.80	0	1	1	1	3	1	2	4		3	2	1	2		1	1	3		5	5	5	5	3	2	Al Ain Distribution COmpany	1	5	4	4	4	5	4	1	4	4	4	4	4	5	4	3	4	5	5
R_3Dex93LkMsig6av	Default Response Set	Anonymous			185.66.16.100	0	0	1	1	2	2	1	7	PMO	2	2	1	1	5 years	#NULL!	#NULL!	#NULL!		#NULL!	#NULL!	#NULL!	#NULL!	#NULL!	#NULL!		#NULL!	#NULL!	#NULL!	#NULL!	#NULL!	#NULL!	#NULL!	#NULL!	#NULL!	#NULL!	#NULL!	#NULL!	#NULL!	#NULL!	#NULL!	#NULL!	#NULL!	#NULL!	#NULL!
R_2yk0yhqCDaeLJEI	Default Response Set	Anonymous			194.170.19.192	0	1	1	1	3	1	2	5		2	2	1	2		1	1	2		4	4	2	4	4	4		1	2	4	4	4	4	4	1	4	4	4	4	2	2	2	4	2	4	4
R_1eIwdNwzztf8Mf0	Default Response Set	Anonymous			194.170.19.192	0	1	1	1	3	1	1	3		3	2	3	2		1	1	1		2	2	3	3	3	3	IDB	1	4	4	4	4	4	4	1	2	3	2	2	2	2	3	3	3	3	2
R_2PoK561UkaqasF2	Default Response Set	Anonymous			2.50.182.8	0	0	1	1	3	1	1	3		2	2	2	2		1	2	#NULL!		2	2	3	2	2	4		1	4	4	4	4	3	4	#NULL!	#NULL!	#NULL!	#NULL!	#NULL!	#NULL!	#NULL!	#NULL!	#NULL!	#NULL!	#NULL!	#NULL!
R_26me9CVIEBFcdWb	Default Response Set	Anonymous			194.170.19.80	0	1	1	1	3	1	2	7	Engineer	2	1	1	2		1	1	3		4	4	4	4	4	4	AADC	1	4	4	4	4	4	4	1	4	4	4	4	3	3	3	3	3	4	4
R_0i9TjsILzYdun9H	Default Response Set	Anonymous			194.170.19.80	0	1	1	1	3	1	3	7	Engineer - Water Network Design	3	2	1	1	3	1	1	3		5	5	5	5	5	4	Al Ain Distribution Company	1	5	4	5	5	4	4	1	5	5	5	5	5	5	5	4	5	4	5
R_5bunp0NFbltSfu1	Default Response Set	Anonymous			194.170.19.192	0	1	1	1	3	2	1	3		2	1	2	2		1	1	5	سعادة الوكيل	5	5	4	1	1	1		1	4	5	4	4	5	5	1	5	5	5	5	5	5	5	5	5	5	5
R_2q4YgFVLmE6BCwP	Default Response Set	Anonymous			83.110.90.9	0	1	1	1	3	1	1	4		3	3	3	2		1	2	#NULL!		5	5	5	5	3	1	AADC	1	5	5	4	5	5	5	1	3	2	3	3	5	5	5	5	5	5	5
R_22rVh8RgmJrrGRp	Default Response Set	Anonymous			194.170.19.80	0	1	1	1	4	1	1	7	Employee	4	1	1	2		1	1	4		4	4	3	4	4	3	AADC	1	4	4	5	4	4	4	1	5	4	3	3	2	2	4	5	4	4	3
R_8nOQ6Io5JDWY2eR	Default Response Set	Anonymous			194.170.19.192	0	0	1	#NULL!	#NULL!	#NULL!	#NULL!	#NULL!		#NULL!	#NULL!	#NULL!	#NULL!		#NULL!	#NULL!	#NULL!		#NULL!	#NULL!	#NULL!	#NULL!	#NULL!	#NULL!		#NULL!	#NULL!	#NULL!	#NULL!	#NULL!	#NULL!	#NULL!	#NULL!	#NULL!	#NULL!	#NULL!	#NULL!	#NULL!	#NULL!	#NULL!	#NULL!	#NULL!	#NULL!	#NULL!
R_db7KVuKLFXmpBMV	Default Response Set	Anonymous			194.170.19.80	0	1	1	1	3	1	2	3		2	4	1	2		1	2	#NULL!		3	3	3	3	3	3		1	4	4	3	3	4	4	1	4	3	4	4	5	5	4	4	4	4	4
R_2XbbAEbNzg1cKju	Default Response Set	Anonymous			194.170.19.192	0	0	1	1	2	2	1	1		4	2	2	1	one year	1	1	2		4	3	3	3	3	2	]h	1	3	3	3	2	2	2	#NULL!	#NULL!	#NULL!	#NULL!	#NULL!	#NULL!	#NULL!	#NULL!	#NULL!	#NULL!	#NULL!	#NULL!
R_2Vya07x4o4woiSX	Default Response Set	Anonymous			194.170.19.192	0	0	1	#NULL!	#NULL!	#NULL!	#NULL!	#NULL!		#NULL!	#NULL!	#NULL!	#NULL!		#NULL!	#NULL!	#NULL!		#NULL!	#NULL!	#NULL!	#NULL!	#NULL!	#NULL!		#NULL!	#NULL!	#NULL!	#NULL!	#NULL!	#NULL!	#NULL!	#NULL!	#NULL!	#NULL!	#NULL!	#NULL!	#NULL!	#NULL!	#NULL!	#NULL!	#NULL!	#NULL!	#NULL!
R_1jy8EwVHDsJTrfv	Default Response Set	Anonymous			194.170.19.192	0	0	1	1	3	1	1	3		3	1	4	2		#NULL!	#NULL!	#NULL!		#NULL!	#NULL!	#NULL!	#NULL!	#NULL!	#NULL!		#NULL!	#NULL!	#NULL!	#NULL!	#NULL!	#NULL!	#NULL!	#NULL!	#NULL!	#NULL!	#NULL!	#NULL!	#NULL!	#NULL!	#NULL!	#NULL!	#NULL!	#NULL!	#NULL!
R_d060MLxcQr40HrH	Default Response Set	Anonymous			176.204.190.238	0	0	1	#NULL!	#NULL!	#NULL!	#NULL!	#NULL!		#NULL!	#NULL!	#NULL!	#NULL!		#NULL!	#NULL!	#NULL!		#NULL!	#NULL!	#NULL!	#NULL!	#NULL!	#NULL!		#NULL!	#NULL!	#NULL!	#NULL!	#NULL!	#NULL!	#NULL!	#NULL!	#NULL!	#NULL!	#NULL!	#NULL!	#NULL!	#NULL!	#NULL!	#NULL!	#NULL!	#NULL!	#NULL!
R_Q3PqydmfVjsKntL	Default Response Set	Anonymous			105.238.124.231	0	0	1	#NULL!	#NULL!	#NULL!	#NULL!	#NULL!		#NULL!	#NULL!	#NULL!	#NULL!		#NULL!	#NULL!	#NULL!		#NULL!	#NULL!	#NULL!	#NULL!	#NULL!	#NULL!		#NULL!	#NULL!	#NULL!	#NULL!	#NULL!	#NULL!	#NULL!	#NULL!	#NULL!	#NULL!	#NULL!	#NULL!	#NULL!	#NULL!	#NULL!	#NULL!	#NULL!	#NULL!	#NULL!
R_0GO85JYZ6qVkT3f	Default Response Set	Anonymous			194.170.19.80	0	0	1	1	4	1	2	7	Senior Engineer	1	3	1	2		#NULL!	#NULL!	#NULL!		#NULL!	#NULL!	#NULL!	#NULL!	#NULL!	#NULL!		#NULL!	#NULL!	#NULL!	#NULL!	#NULL!	#NULL!	#NULL!	#NULL!	#NULL!	#NULL!	#NULL!	#NULL!	#NULL!	#NULL!	#NULL!	#NULL!	#NULL!	#NULL!	#NULL!
R_0kPR9mGQrhZ4Cih	Default Response Set	Anonymous			194.170.19.80	0	0	1	1	3	2	1	4		3	3	4	2		#NULL!	#NULL!	#NULL!		#NULL!	#NULL!	#NULL!	#NULL!	#NULL!	#NULL!		#NULL!	#NULL!	#NULL!	#NULL!	#NULL!	#NULL!	#NULL!	#NULL!	#NULL!	#NULL!	#NULL!	#NULL!	#NULL!	#NULL!	#NULL!	#NULL!	#NULL!	#NULL!	#NULL!
R_3w3OiPGQn9LKFDv	Default Response Set	Anonymous			194.170.19.80	0	0	1	#NULL!	#NULL!	#NULL!	#NULL!	#NULL!		#NULL!	#NULL!	#NULL!	#NULL!		#NULL!	#NULL!	#NULL!		#NULL!	#NULL!	#NULL!	#NULL!	#NULL!	#NULL!		#NULL!	#NULL!	#NULL!	#NULL!	#NULL!	#NULL!	#NULL!	#NULL!	#NULL!	#NULL!	#NULL!	#NULL!	#NULL!	#NULL!	#NULL!	#NULL!	#NULL!	#NULL!	#NULL!
R_0wwf2DwQJWr2S3z	Default Response Set	Anonymous			194.170.19.80	0	0	1	1	2	1	2	7	مهندس	3	1	1	2		1	1	1		4	4	4	5	5	1	شبه حكومية	1	5	5	5	5	5	5	#NULL!	#NULL!	#NULL!	#NULL!	#NULL!	#NULL!	#NULL!	#NULL!	#NULL!	#NULL!	#NULL!	#NULL!
R_7X8F6OOwNKSIUgl	Default Response Set	Anonymous			194.170.19.80	0	0	1	1	2	1	2	7	Performance Eng.	3	2	1	2		#NULL!	#NULL!	#NULL!		#NULL!	#NULL!	#NULL!	#NULL!	#NULL!	#NULL!		#NULL!	#NULL!	#NULL!	#NULL!	#NULL!	#NULL!	#NULL!	#NULL!	#NULL!	#NULL!	#NULL!	#NULL!	#NULL!	#NULL!	#NULL!	#NULL!	#NULL!	#NULL!	#NULL!
R_cOPwa7HqcFMjjQF	Default Response Set	Anonymous			194.170.19.80	0	0	1	1	2	2	1	7	Senior Engineer	1	1	1	2		1	1	3		5	5	5	5	4	4		1	4	3	3	3	3	4	#NULL!	#NULL!	#NULL!	#NULL!	#NULL!	#NULL!	#NULL!	#NULL!	#NULL!	#NULL!	#NULL!	#NULL!
R_emlQPSOUPRIZPDv	Default Response Set	Anonymous			194.170.19.80	0	0	1	1	2	1	2	7	Asset Performance Management	3	4	1	1	8 سنوات	1	2	#NULL!		4	4	5	5	2	3		1	4	4	2	3	3	4	1	3	3	4	3	3	3	3	3	3	3	3
R_5nDVEKJDbScafp7	Default Response Set	Anonymous			194.170.19.80	0	0	1	#NULL!	#NULL!	#NULL!	#NULL!	#NULL!		#NULL!	#NULL!	#NULL!	#NULL!		#NULL!	#NULL!	#NULL!		#NULL!	#NULL!	#NULL!	#NULL!	#NULL!	#NULL!		#NULL!	#NULL!	#NULL!	#NULL!	#NULL!	#NULL!	#NULL!	#NULL!	#NULL!	#NULL!	#NULL!	#NULL!	#NULL!	#NULL!	#NULL!	#NULL!	#NULL!	#NULL!	#NULL!
R_1CeU5vl1bzRtszG	Default Response Set	Anonymous			178.250.251.61	0	1	1	1	3	1	2	6		2	4	4	1	10	1	1	3		5	5	4	5	5	1		1	5	4	5	5	5	5	1	4	5	5	4	5	5	5	4	5	5	4
R_ZayMpxEcXlGWokF	Default Response Set	Anonymous			86.98.151.114	0	1	1	1	2	1	3	4		1	3	1	2		1	2	#NULL!		5	4	5	5	3	1		1	4	4	3	4	4	4	1	5	5	4	4	5	4	4	3	5	4	4
R_pyMhca8ArIoi34t	Default Response Set	Anonymous			94.56.109.68	0	1	1	1	3	1	3	5		1	4	1	1	10	1	2	#NULL!		2	2	2	2	2	2		1	2	2	2	2	2	2	1	2	2	2	2	2	3	3	2	3	2	2
R_1DYWsMjyCe2RvVQ	Default Response Set	Anonymous			83.111.44.105	0	1	1	1	2	1	2	7	Planning Engineer	3	3	2	2		1	1	2		4	4	3	5	4	2		1	4	4	3	5	4	4	1	4	3	4	4	5	5	3	4	5	5	5
R_2y77xc20dzmP25z	Default Response Set	Anonymous			2.50.135.147	0	1	1	1	3	1	2	7	Project Control	1	3	1	2		1	2	#NULL!		4	5	4	5	4	3		1	5	4	5	4	4	5	1	5	4	5	5	5	5	4	5	4	4	4
R_w1uQSjLmeJHOMzn	Default Response Set	Anonymous			176.205.38.224	0	1	1	1	2	1	2	7	Claim consultant	2	2	1	2		1	2	#NULL!		5	4	1	5	3	3		1	4	3	1	1	3	3	1	3	3	3	3	5	5	5	5	4	5	5
R_WohbDaAIUjn1Ra9	Default Response Set	Anonymous			194.170.19.107	0	1	1	1	2	1	1	2		3	1	1	1	5	1	1	2		5	5	5	5	5	5		1	5	5	5	5	5	5	1	5	5	5	5	5	5	5	5	5	5	5
R_1pXOQoOmbkOCnCM	Default Response Set	Anonymous			2.50.179.213	0	1	1	1	4	1	2	7	senior MEP	2	2	1	2		1	1	3		4	4	4	4	4	4		1	4	4	3	3	3	4	1	4	3	4	4	4	3	4	4	4	4	4
R_pJyGNKcWfVPZQLT	Default Response Set	Anonymous			92.99.58.72	0	1	1	1	3	1	1	7	رئيس قسم تنفيذ مشاريع	3	3	1	2		1	1	2		5	5	5	5	5	5	بلدية مدينة العين	1	5	5	5	5	5	5	1	5	5	5	5	5	5	5	5	5	5	5
R_s70aQyEO5CGReYp	Default Response Set	Anonymous			2.50.179.213	0	1	1	1	2	1	2	3		1	3	1	1	8 years	1	1	3		3	3	3	3	2	5	Hill International	1	5	3	3	3	3	5	1	4	3	3	4	3	3	2	4	4	4	4
R_3dLZQK9i2pbsNt7	Default Response Set	Anonymous			194.170.19.107	0	1	1	1	2	2	1	3		2	1	1	2		1	1	2		3	5	3	4	4	4		1	5	4	5	5	5	4	1	4	4	4	4	3	3	4	4	3	5	4
R_BG1mSYcfncUVIpr	Default Response Set	Anonymous			194.170.19.107	0	1	1	1	3	2	1	3		1	1	4	1	1 year	1	1	2		4	4	4	4	4	4	AACM	1	4	4	4	4	4	4	1	4	4	4	4	4	4	4	4	4	4	4
R_2U9FvlqZxCoKOTh	Default Response Set	Anonymous			194.170.19.107	0	1	1	1	2	2	1	3		1	1	2	1	less than 5	1	1	2		3	3	4	3	3	2		1	4	3	5	5	4	4	1	3	3	4	4	4	4	4	5	4	4	5
R_R4Q4lihXI8DYNqN	Default Response Set	Anonymous			194.170.19.107	0	1	1	1	3	2	1	3		2	1	1	2		1	1	2		5	5	4	5	5	2		1	5	5	5	5	5	4	1	5	5	4	4	5	5	5	4	4	5	5
R_3JD80oZ7P5HiLrb	Default Response Set	Anonymous			194.170.19.107	0	1	1	1	2	2	1	3		2	1	1	2		1	1	3		4	4	4	4	4	4		1	4	4	4	4	4	4	1	4	4	4	4	4	4	4	4	4	4	4
R_1Pc16LLrLMaQFGy	Default Response Set	Anonymous			194.170.19.107	0	1	1	1	2	2	1	3		2	1	1	1	2	1	1	3		4	3	3	4	4	2	بلدية مدينة العين	1	2	2	4	2	4	4	1	3	4	4	3	3	2	1	2	4	4	4
R_Z4ReyqcRKjO8iPL	Default Response Set	Anonymous			2.50.179.213	0	1	1	1	2	1	2	6		1	1	1	2		1	1	1		5	5	5	5	5	5		1	4	4	3	2	3	4	1	4	5	4	4	3	4	3	4	4	5	5
R_2uZE7afV3GWpQRM	Default Response Set	Anonymous			5.30.127.162	0	1	1	1	2	1	2	5		2	2	2	1	2	1	1	2		4	4	4	5	5	4		1	5	5	4	5	5	4	1	5	5	5	4	5	4	4	5	5	5	5
R_2aei69MJJQESnI6	Default Response Set	Anonymous			194.170.19.107	0	1	1	1	2	2	1	3		2	2	1	1	5 years	1	1	2		4	4	4	4	2	4	Al Ain City Municipality	1	4	5	2	4	1	2	1	4	4	3	1	3	4	4	3	4	5	4
R_2s6ku6sYFtXrxuZ	Default Response Set	Anonymous			94.56.165.5	0	1	1	1	3	1	1	2		1	3	1	1	1	1	1	2		4	4	4	4	3	4		1	5	4	4	4	4	4	1	4	4	4	4	4	4	4	4	4	4	4
R_XUliOOefWWtk3hT	Default Response Set	Anonymous			194.170.19.107	0	1	1	1	3	1	1	3		2	2	1	1	more than 5 years	1	1	2		4	3	2	3	1	2	AlAin City Municipality	1	5	5	5	5	4	3	1	5	5	5	4	4	4	5	4	3	5	5
R_dmMKhuqlqU4uN0Z	Default Response Set	Anonymous			83.110.105.191	0	1	1	1	2	1	2	7	Risk Manager	1	3	1	2		1	2	#NULL!		3	2	2	2	3	3	CSCEC	1	2	2	1	3	3	2	1	3	2	2	3	3	3	2	2	3	3	3
R_1Cl4kTkVCuVFWZt	Default Response Set	Anonymous			2.50.182.8	0	0	1	1	1	1	3	7	Unit Administrator	3	1	1	1	3	1	1	3		4	3	4	3	2	4	T	1	3	4	3	3	4	4	#NULL!	#NULL!	#NULL!	#NULL!	#NULL!	#NULL!	#NULL!	#NULL!	#NULL!	#NULL!	#NULL!	#NULL!
R_3Pk8MJMXlONWFgf	Default Response Set	Anonymous			176.205.19.197	0	1	1	1	4	1	2	7	Division Manager	1	1	4	1	2	1	1	4		3	3	4	5	3	3		1	4	4	4	4	4	4	1	4	4	4	4	4	4	4	4	4	5	5
R_2dYZe2CiKcE955A	Default Response Set	Anonymous			94.56.109.68	0	0	1	#NULL!	#NULL!	#NULL!	#NULL!	#NULL!		#NULL!	#NULL!	#NULL!	#NULL!		#NULL!	#NULL!	#NULL!		#NULL!	#NULL!	#NULL!	#NULL!	#NULL!	#NULL!		#NULL!	#NULL!	#NULL!	#NULL!	#NULL!	#NULL!	#NULL!	#NULL!	#NULL!	#NULL!	#NULL!	#NULL!	#NULL!	#NULL!	#NULL!	#NULL!	#NULL!	#NULL!	#NULL!
R_2lfH3ZLoU69c5s5	Default Response Set	Anonymous			92.99.78.192	0	0	1	#NULL!	#NULL!	#NULL!	#NULL!	#NULL!		#NULL!	#NULL!	#NULL!	#NULL!		#NULL!	#NULL!	#NULL!		#NULL!	#NULL!	#NULL!	#NULL!	#NULL!	#NULL!		#NULL!	#NULL!	#NULL!	#NULL!	#NULL!	#NULL!	#NULL!	#NULL!	#NULL!	#NULL!	#NULL!	#NULL!	#NULL!	#NULL!	#NULL!	#NULL!	#NULL!	#NULL!	#NULL!
R_2Tzp8zSZDq2mbOw	Default Response Set	Anonymous			2.50.179.213	0	0	1	1	3	1	3	3		1	3	1	2		1	1	5	Regional Manager	4	4	4	4	3	5		1	4	5	4	4	5	3	#NULL!	#NULL!	#NULL!	#NULL!	#NULL!	#NULL!	#NULL!	#NULL!	#NULL!	#NULL!	#NULL!	#NULL!
R_1meL4bVS2sEuThI	Default Response Set	Anonymous			213.42.176.11	0	0	1	#NULL!	#NULL!	#NULL!	#NULL!	#NULL!		#NULL!	#NULL!	#NULL!	#NULL!		#NULL!	#NULL!	#NULL!		#NULL!	#NULL!	#NULL!	#NULL!	#NULL!	#NULL!		#NULL!	#NULL!	#NULL!	#NULL!	#NULL!	#NULL!	#NULL!	#NULL!	#NULL!	#NULL!	#NULL!	#NULL!	#NULL!	#NULL!	#NULL!	#NULL!	#NULL!	#NULL!	#NULL!
R_1DCq8Rwv5A3pHL0	Default Response Set	Anonymous			194.170.19.107	0	0	1	#NULL!	#NULL!	#NULL!	#NULL!	#NULL!		#NULL!	#NULL!	#NULL!	#NULL!		#NULL!	#NULL!	#NULL!		#NULL!	#NULL!	#NULL!	#NULL!	#NULL!	#NULL!		#NULL!	#NULL!	#NULL!	#NULL!	#NULL!	#NULL!	#NULL!	#NULL!	#NULL!	#NULL!	#NULL!	#NULL!	#NULL!	#NULL!	#NULL!	#NULL!	#NULL!	#NULL!	#NULL!
R_STuHsEURNuOh1nz	Default Response Set	Anonymous			83.110.208.53	0	0	1	1	2	1	2	7	Senior Planning Engineer	1	3	1	1	2	1	1	5	project controls department	5	5	5	5	3	1		1	3	4	4	4	4	3	#NULL!	#NULL!	#NULL!	#NULL!	#NULL!	#NULL!	#NULL!	#NULL!	#NULL!	#NULL!	#NULL!	#NULL!
R_1Qg8aJZUq2Mx8pv	Default Response Set	Anonymous			194.170.19.107	0	0	1	1	2	1	1	2		3	1	1	1	1.5	#NULL!	#NULL!	#NULL!		#NULL!	#NULL!	#NULL!	#NULL!	#NULL!	#NULL!		#NULL!	#NULL!	#NULL!	#NULL!	#NULL!	#NULL!	#NULL!	#NULL!	#NULL!	#NULL!	#NULL!	#NULL!	#NULL!	#NULL!	#NULL!	#NULL!	#NULL!	#NULL!	#NULL!
R_2hu7V4zgL1SyqcB	Default Response Set	Anonymous			94.56.165.5	0	0	1	1	3	2	1	2		3	1	1	2		#NULL!	#NULL!	#NULL!		#NULL!	#NULL!	#NULL!	#NULL!	#NULL!	#NULL!		#NULL!	#NULL!	#NULL!	#NULL!	#NULL!	#NULL!	#NULL!	#NULL!	#NULL!	#NULL!	#NULL!	#NULL!	#NULL!	#NULL!	#NULL!	#NULL!	#NULL!	#NULL!	#NULL!
R_2YuescTWUcpkyRH	Default Response Set	Anonymous			178.250.251.61	0	1	1	1	2	1	2	7	Project supervisor	2	3	4	1	7 years	1	1	3		5	5	4	5	4	2		1	5	4	5	5	4	4	1	5	5	5	5	5	3	3	3	5	5	5
R_1FOMVfGhnINRnv3	Default Response Set	Anonymous			217.164.44.88	0	0	1	#NULL!	#NULL!	#NULL!	#NULL!	#NULL!		#NULL!	#NULL!	#NULL!	#NULL!		#NULL!	#NULL!	#NULL!		#NULL!	#NULL!	#NULL!	#NULL!	#NULL!	#NULL!		#NULL!	#NULL!	#NULL!	#NULL!	#NULL!	#NULL!	#NULL!	#NULL!	#NULL!	#NULL!	#NULL!	#NULL!	#NULL!	#NULL!	#NULL!	#NULL!	#NULL!	#NULL!	#NULL!
R_1g5xGuO1YshimFq	Default Response Set	Anonymous			2.49.49.247	0	1	1	1	2	1	3	7	Site supervisor	2	3	4	1	5	1	1	3		5	5	4	5	4	2		1	5	3	5	5	3	3	1	4	4	4	4	5	4	4	4	5	5	5
R_xzlA6Ya7MFP8m6R	Default Response Set	Anonymous			185.66.17.97	0	1	1	1	3	1	1	2		2	1	1	1	3 years	1	1	1		5	4	4	4	4	2		1	4	4	4	4	4	5	1	3	5	4	4	5	4	3	3	4	4	4
R_DUcdTmhkaMjJMlP	Default Response Set	Anonymous			94.56.165.5	0	1	1	1	3	2	1	2		1	2	1	1	2	1	1	4		2	2	4	4	3	1		1	3	4	4	4	5	5	1	4	4	4	4	3	3	4	4	5	4	4
R_3QY4lSowO5Oeyy8	Default Response Set	Anonymous			94.56.165.5	0	1	1	1	4	1	3	2		1	3	1	2		1	1	3		5	4	3	5	3	3		1	5	3	5	5	3	2	1	4	4	3	4	4	4	4	3	4	4	4
R_eS7LKJvbFXcNDpf	Default Response Set	Anonymous			94.56.165.5	0	1	1	1	2	2	1	2		2	1	4	1	2	1	1	4		3	4	3	3	3	2		1	3	5	4	5	5	5	1	3	5	4	4	5	5	5	5	4	4	5
R_2AHKG4CEm9PQhrO	Default Response Set	Anonymous			94.56.165.5	0	1	1	1	4	1	2	2		1	1	1	1	3	1	1	4		3	4	4	2	2	3		1	4	4	3	3	4	4	1	3	3	2	2	3	1	1	1	4	3	3
R_0NBnPL5RmcF1eNP	Default Response Set	Anonymous			94.56.165.5	0	1	1	1	3	2	3	2		1	3	1	1	10	1	1	4		4	4	4	4	1	1	Abu Dhabi Education Council	1	3	2	4	4	5	4	1	4	3	3	4	5	5	5	5	5	5	4
R_2R8tI6VuXacIY0g	Default Response Set	Anonymous			94.56.165.5	0	1	1	1	3	1	2	2		2	4	4	1	8	1	1	4		3	3	4	4	3	4	ADEC	1	2	1	1	1	2	1	1	2	2	2	2	1	1	1	1	1	2	2
R_2ZNZD7oRh1PSHsa	Default Response Set	Anonymous			94.56.165.5	0	1	1	1	3	1	2	3		1	2	2	1	3	1	1	5	Support Services sector	5	5	5	5	4	3		1	5	5	5	5	4	4	1	5	5	5	3	5	4	5	5	5	5	5
R_3IaS71Ng0iwPZAB	Default Response Set	Anonymous			92.96.21.190	0	1	1	1	2	1	1	3		3	1	1	1	4	1	1	2		4	5	5	5	4	1		1	4	4	5	3	3	4	1	4	5	5	5	4	4	4	2	5	5	5
R_1NFyPh0723lWt5u	Default Response Set	Anonymous			176.205.229.34	0	1	1	1	4	2	1	7	Division Manager	1	1	1	2		1	1	2		1	1	1	1	5	1	ADEC	1	5	5	4	4	5	5	1	1	1	1	2	1	1	1	1	1	2	1
R_2pM3VXbzHLExw1o	Default Response Set	Anonymous			94.56.165.5	0	1	1	1	4	2	3	2		1	2	1	2		1	1	4		4	1	4	1	2	4		1	3	3	1	4	2	2	1	2	3	2	2	1	2	1	2	1	5	5
R_123hzOngJ4vlrig	Default Response Set	Anonymous			94.56.165.5	0	1	1	1	4	1	3	4		1	4	2	2		1	1	5	Embedded in the Policy, Planning & Performance Management Division	4	4	4	4	3	2	ADEC	1	4	3	5	5	4	4	1	4	4	5	3	4	5	4	4	3	4	5
R_vumoWJyp7Thy5R7	Default Response Set	Anonymous			94.56.165.5	0	1	1	1	4	1	2	2		1	2	1	1	9	1	1	4		4	4	5	4	3	2	Abu Dhabi Education Council	1	5	4	4	4	5	5	1	5	5	4	5	2	2	1	4	3	3	2
R_1FzzyUoOfvfvQ7q	Default Response Set	Anonymous			23.27.248.184	0	1	1	1	2	1	1	3		1	1	3	1	2	1	1	1		5	4	4	4	3	4		1	4	4	4	3	3	2	1	1	3	3	4	4	2	2	3	4	5	4
R_2TZDF1p7xvStAHP	Default Response Set	Anonymous			2.50.179.213	0	0	1	1	3	1	2	3		2	2	2	2		1	2	#NULL!		2	2	2	2	2	2		1	4	5	3	3	4	3	#NULL!	#NULL!	#NULL!	#NULL!	#NULL!	#NULL!	#NULL!	#NULL!	#NULL!	#NULL!	#NULL!	#NULL!
R_eeogIZfg1U3G2y1	Default Response Set	Anonymous			94.56.165.5	0	0	1	#NULL!	#NULL!	#NULL!	#NULL!	#NULL!		#NULL!	#NULL!	#NULL!	#NULL!		#NULL!	#NULL!	#NULL!		#NULL!	#NULL!	#NULL!	#NULL!	#NULL!	#NULL!		#NULL!	#NULL!	#NULL!	#NULL!	#NULL!	#NULL!	#NULL!	#NULL!	#NULL!	#NULL!	#NULL!	#NULL!	#NULL!	#NULL!	#NULL!	#NULL!	#NULL!	#NULL!	#NULL!
R_ROJpzS1Z7GrhLe9	Default Response Set	Anonymous			94.56.165.5	0	1	1	1	2	1	1	3		1	2	1	2		1	1	3		3	4	4	3	5	4	Abu Dhabi Education Council	1	3	3	3	3	3	3	1	3	3	3	3	3	3	3	3	3	3	3
R_3qExns1DdcFLfzc	Default Response Set	Anonymous			213.42.173.145	0	1	1	1	3	1	1	7	Study Manager	4	4	2	2		1	1	3		4	5	5	5	5	1		1	5	4	4	3	4	5	1	5	4	4	4	5	5	4	4	4	4	5
R_3PjfTQms8IuIloe	Default Response Set	Anonymous			94.56.165.5	0	1	1	1	2	2	2	7		1	2	1	2		1	1	4		4	4	3	4	4	2		1	5	5	5	5	5	5	1	4	4	4	3	3	4	2	3	4	4	4
R_2drPpX0Wbv116IU	Default Response Set	Anonymous			194.170.19.107	0	1	1	1	2	1	1	6		1	2	2	2		1	2	#NULL!		3	3	3	3	3	3		1	4	4	4	4	4	4	1	4	4	4	4	4	4	4	4	4	4	4
R_9Ntdw2CVHuoycBX	Default Response Set	Anonymous			194.170.19.107	0	1	1	1	3	1	1	3		2	1	3	1	4	1	1	3		1	1	1	1	1	1		1	3	5	4	4	4	5	1	4	4	4	5	4	5	4	4	4	5	5
R_1CeZfaRe1CCDqJj	Default Response Set	Anonymous			194.170.19.107	0	1	1	1	2	1	2	6		4	3	4	2		1	1	2		4	3	4	4	3	4		1	3	2	2	2	3	2	1	2	2	3	2	2	3	3	2	3	2	3
R_RfbnbVgA1jGlNnz	Default Response Set	Anonymous			94.56.165.5	0	0	1	1	3	2	1	3		1	1	1	1	1	#NULL!	#NULL!	#NULL!		#NULL!	#NULL!	#NULL!	#NULL!	#NULL!	#NULL!		#NULL!	#NULL!	#NULL!	#NULL!	#NULL!	#NULL!	#NULL!	#NULL!	#NULL!	#NULL!	#NULL!	#NULL!	#NULL!	#NULL!	#NULL!	#NULL!	#NULL!	#NULL!	#NULL!
R_2YWkVbfAikLknpu	Default Response Set	Anonymous			194.170.19.107	0	1	1	1	2	1	1	7	مهندس جودة مواد	1	1	1	2		1	2	#NULL!		3	3	3	3	3	3		1	3	3	3	3	3	3	1	3	3	3	3	3	3	3	3	3	3	3
R_1gqGGykZgYYsHUD	Default Response Set	Anonymous			217.164.195.224	0	1	1	1	2	2	1	3		1	1	1	2		1	1	3		4	4	4	4	3	4	Alain municipality	1	4	5	4	4	4	4	1	4	4	4	4	4	4	4	4	4	5	4
R_2xVSGDsiQTQXUhM	Default Response Set	Anonymous			94.56.165.5	0	1	1	1	3	2	1	7	senior	1	1	1	2		1	1	2		4	5	4	5	4	5		1	3	3	4	3	4	4	1	4	5	4	5	4	5	4	5	5	3	3
R_pQcq0a86YDvNR85	Default Response Set	Anonymous			31.215.47.223	0	1	1	1	3	1	1	2		3	3	1	1	Four years	1	1	2		3	4	4	4	3	2	Alain city municipality	1	4	5	3	5	4	4	1	4	4	3	3	3	3	4	3	3	4	4
R_ZysfIG9kXbZ8QeJ	Default Response Set	Anonymous			86.99.142.164	0	1	1	1	3	1	1	3		2	2	1	2		1	1	2		5	4	4	5	4	4	بلدية مدينة العين	1	5	5	4	4	5	5	1	4	4	5	5	4	4	4	3	4	4	4
R_3kOh9Bbm9ay7wLC	Default Response Set	Anonymous			194.170.19.107	0	1	1	1	2	2	1	7	منسق خدمة المتعاملين	1	1	1	2		1	1	5	البنية التحتية وأصول البلدية	5	5	5	5	3	5	بلدية العين	1	4	4	5	5	3	5	1	5	5	5	5	5	5	5	5	5	5	5
R_1BPfGk985oMZWPs	Default Response Set	Anonymous			194.170.19.107	0	1	1	1	2	1	1	7	منسق	2	1	4	2		1	1	5	ادارة المشاريع	3	3	3	3	3	3	بلدية العين	1	4	4	4	4	4	4	1	3	3	3	3	3	3	3	3	3	3	3
R_1CejBFWY9AYQ6kV	Default Response Set	Anonymous			194.170.19.107	0	1	1	1	2	1	2	7	auditor	4	2	1	2		1	1	2		4	5	4	5	2	1		1	4	4	5	5	3	4	1	4	5	4	3	5	4	5	5	5	5	5
R_su2Myki1vDVRyz7	Default Response Set	Anonymous			94.56.165.5	0	1	1	1	3	1	1	1		1	3	1	2		1	2	#NULL!		4	4	5	5	3	4		1	4	4	4	4	5	5	1	4	4	4	4	4	4	4	4	4	4	4
R_26nAkB2L5sjV76A	Default Response Set	Anonymous			94.56.165.5	0	1	1	1	3	1	1	4		3	2	1	1	3 years	1	1	4		4	4	4	4	4	4		1	4	4	3	4	4	3	1	3	4	3	3	4	4	4	4	4	4	4
R_s7I0w6CanJRdMiJ	Default Response Set	Anonymous			213.42.173.145	0	1	1	1	2	2	1	7	Energy manager	2	1	1	2		1	1	1		4	4	3	5	4	4		1	4	4	5	5	5	5	1	5	4	5	5	4	5	4	4	4	5	5
R_2rG9jHefljKtm2f	Default Response Set	Anonymous			194.170.19.3	0	1	1	1	3	1	1	2		1	2	3	1	7	1	1	1		3	5	5	5	3	4		1	4	5	4	4	5	4	1	5	4	4	3	4	5	4	4	4	4	4
R_3qvzWbIKOnsgcSn	Default Response Set	Anonymous			194.170.19.107	0	1	1	1	2	2	1	7	Quality Assurance assisstant analyst	1	1	1	2		1	1	5	Infrastructure & Municipal Assets Sector	3	4	4	4	4	3		1	5	5	5	5	5	5	1	4	3	4	4	4	4	5	4	5	5	4
R_3qIHUoFFagz7leE	Default Response Set	Anonymous			194.170.19.107	0	1	1	1	2	2	1	6		1	1	1	2		1	2	#NULL!		2	3	3	3	4	4		1	4	4	4	5	4	4	1	4	5	5	5	4	4	5	4	5	5	5
R_2aJpWWlRScT7PVy	Default Response Set	Anonymous			185.66.16.219	0	1	1	1	3	1	1	4		1	1	2	1	5 years	1	1	5	Planning & Development	4	4	2	5	2	1		1	4	4	4	4	2	4	1	4	2	4	4	5	4	4	4	4	4	4
R_3qXcSjcwvXbh6DV	Default Response Set	Anonymous			194.170.19.107	0	1	1	1	3	1	1	6		1	1	1	2		1	1	2		4	4	4	4	3	4		1	4	3	3	3	4	4	1	4	4	4	3	3	4	4	4	4	4	4
R_2EETsoSMIjkiJhF	Default Response Set	Anonymous			37.245.171.13	0	1	1	1	3	2	1	4		1	1	1	1	3 years	1	1	4		3	3	5	5	3	2		1	4	4	4	3	4	3	1	3	3	3	4	4	4	3	3	4	4	2
R_26nYyuK1O2cOdnG	Default Response Set	Anonymous			5.31.234.120	0	0	1	1	3	1	1	7	قائد فريق خدمة المتعاملين	2	1	4	2		#NULL!	#NULL!	#NULL!		#NULL!	#NULL!	#NULL!	#NULL!	#NULL!	#NULL!		#NULL!	#NULL!	#NULL!	#NULL!	#NULL!	#NULL!	#NULL!	#NULL!	#NULL!	#NULL!	#NULL!	#NULL!	#NULL!	#NULL!	#NULL!	#NULL!	#NULL!	#NULL!	#NULL!
R_3KTq0TFhpK7lduA	Default Response Set	Anonymous			94.59.94.216	0	0	1	#NULL!	#NULL!	#NULL!	#NULL!	#NULL!		#NULL!	#NULL!	#NULL!	#NULL!		#NULL!	#NULL!	#NULL!		#NULL!	#NULL!	#NULL!	#NULL!	#NULL!	#NULL!		#NULL!	#NULL!	#NULL!	#NULL!	#NULL!	#NULL!	#NULL!	#NULL!	#NULL!	#NULL!	#NULL!	#NULL!	#NULL!	#NULL!	#NULL!	#NULL!	#NULL!	#NULL!	#NULL!
R_2SiSScP5Ru0I8uu	Default Response Set	Anonymous			194.170.19.107	0	1	1	1	2	2	1	3		1	1	1	1	1	1	1	1		4	4	4	4	4	4	aacm	1	3	4	3	3	3	3	1	4	3	3	3	3	3	3	3	3	3	3
R_dpqn4nnfVkIDt4t	Default Response Set	Anonymous			94.56.165.5	0	0	1	1	2	1	1	3		1	2	1	1	2	1	1	3		4	4	4	3	2	2	ADEC	1	4	3	3	4	3	4	#NULL!	#NULL!	#NULL!	#NULL!	#NULL!	#NULL!	#NULL!	#NULL!	#NULL!	#NULL!	#NULL!	#NULL!
R_1DTqdhqEeqlCu4w	Default Response Set	Anonymous			185.66.17.97	0	0	1	1	3	2	1	7	Department Director	2	1	2	2		1	1	2		3	3	3	2	2	2		1	5	4	5	4	5	5	#NULL!	#NULL!	#NULL!	#NULL!	#NULL!	#NULL!	#NULL!	#NULL!	#NULL!	#NULL!	#NULL!	#NULL!
R_b880XSQv6TBSbmh	Default Response Set	Anonymous			86.98.41.16	0	1	1	1	2	1	2	7	أخصائي محفظة	2	1	1	1	3	1	1	2		4	4	1	4	3	1	قطاع الاستراتيجية والحوكمة المؤسسية	1	3	4	4	4	3	4	1	3	2	2	3	4	5	5	4	4	4	3
R_9B3bqPwEyRPFx8F	Default Response Set	Anonymous			86.98.41.16	0	1	1	1	3	1	1	4		1	1	1	2		1	1	2		4	4	4	5	3	4		1	4	5	3	4	4	4	1	4	4	4	4	4	4	4	4	4	4	4
R_11jzDq4Mh6b8Jz4	Default Response Set	Anonymous			213.42.173.145	0	1	1	1	3	1	1	6		2	1	2	2		1	1	3		4	4	4	4	3	3	Abu Dhabi Oil Refining Company - TAKREER	1	5	5	5	5	5	5	1	5	4	4	4	5	4	5	5	4	5	5
R_2aRluWuTA0NFDmA	Default Response Set	Anonymous			86.98.41.16	0	1	1	1	3	1	2	2		3	4	1	1	5	1	1	2		4	4	4	4	3	2		1	4	3	4	4	4	3	1	4	3	3	3	4	5	3	2	3	5	4
R_1OTELrxyXMdA3Tq	Default Response Set	Anonymous			185.66.17.97	0	1	1	1	2	2	1	7	مدير إدارة	2	1	4	2		1	1	2		4	4	4	4	3	2		1	4	4	4	3	4	4	1	4	3	3	3	4	3	3	4	4	4	4
R_aWvVCYqZXzzKTJ3	Default Response Set	Anonymous			94.56.165.5	0	0	1	1	3	2	1	2		1	1	1	2		1	1	4		3	3	3	3	3	3		1	3	3	3	3	3	3	#NULL!	#NULL!	#NULL!	#NULL!	#NULL!	#NULL!	#NULL!	#NULL!	#NULL!	#NULL!	#NULL!	#NULL!
R_6LFcdKMCfC2K3Yd	Default Response Set	Anonymous			86.97.85.187	0	1	1	1	3	2	2	2		1	3	2	1	10	1	1	2		4	4	4	4	4	4	RTA	1	4	3	4	4	4	4	1	4	4	4	4	4	4	4	4	4	4	4
R_1LHYYtCgjFgknkv	Default Response Set	Anonymous			86.98.7.53	0	1	1	1	3	2	1	4		2	3	1	1	10	1	1	2		4	2	4	4	2	3	DED	1	4	4	2	3	4	3	1	3	5	4	5	4	2	2	3	2	5	3
R_1lnT8rnPrRxq7SX	Default Response Set	Anonymous			86.99.58.237	0	1	1	1	3	1	2	4		1	2	4	2		1	1	1		3	4	3	3	4	2		1	2	3	3	2	3	3	1	1	1	3	3	3	4	3	3	3	3	3
R_2WOV5feV2FQvWmN	Default Response Set	Anonymous			31.218.159.220	0	1	1	1	3	1	1	7	Purchasing Manager	3	2	2	1	~6	1	1	3		4	3	3	4	4	4	Abu Dhabi Oil Refining Company (TAKREER)	1	4	3	4	5	4	4	1	4	2	3	4	4	4	4	4	4	4	4
R_1roxvmRWZoe7TmP	Default Response Set	Anonymous			94.59.26.42	0	1	1	1	3	1	1	2		4	2	1	1	7	1	1	3		4	4	5	4	3	4	GASCO	1	4	5	4	5	4	3	1	3	4	4	3	4	4	5	5	5	4	5
R_3rGt7a4OGj39IWA	Default Response Set	Anonymous			86.98.45.38	0	1	1	1	2	1	2	3		2	2	4	2		1	1	2		5	5	5	5	4	1		1	5	5	5	4	5	5	1	5	5	5	4	5	5	5	5	5	5	5
[truncated: 43 more columns]
